# Supplementary material for: Climate Change and the Future of California's Endemic Flora
Source: PLoS One. 2008 Jun 25;3(6):e2502. doi: 10.1371/journal.pone.0002502 (PMC2481286; doi:10.1371/journal.pone.0002502)
Supplement: Table S1 — Distribution data for each endemic species. The first two columns list the TJM1 range sizes in sq. kilometers and the number of specimens. The next two columns indicate whether the species was modeled with Maxent (>41 specimens) and included in the MLGLM (>1 specimens). The last column indicates the number of randomly selected informed pseudo-absences for use in the MLGLM. (0.27 MB XLS) [file pone.0002502.s008.xls]

## Sheet: thetab
Species	Range Size (km^2)	# Specimens	Modeled with Maxent	Included in MLGLM	# Pseudo Absences
Abies bracteata	12160	42	1	1	34
Abies magnifica var. shastensis	19843	23	0	1	20
Abronia alpina	1650	15	0	1	11
Abronia umbellata subsp. breviflora	6693	6	0	1	23
Acaena pinnatifida var. californica	13370	35	0	1	33
Acanthomintha duttonii	10429	10	0	1	15
Acanthomintha ilicifolia	29629	30	0	1	33
Acanthomintha lanceolata	16619	57	1	1	19
Acanthomintha obovata subsp. cordata	21508	4	0	1	34
Acanthomintha obovata subsp. obovata	8887	8	0	1	25
Acer glabrum var. greenei	7528	1	0	0	0
Acer negundo var. californicum	239327	56	1	1	19
Achnatherum coronatum	69070	88	1	1	4
Achnatherum diegoense	9926	52	1	1	45
Achnatherum latiglume	15531	3	0	1	36
Achnatherum stillmanii	5770	40	0	1	1
Achyrachae mollis	196487	197	1	1	29
Acourtia microcephala	76591	104	1	1	51
Adenostoma sparsifolium	43973	63	1	1	19
Adenothamnus validus	10408	0	0	0	0
Agerati shastensis	15842	7	0	1	9
Agoseris apargioides var. apargioides	37164	15	0	1	40
Agrostis blasdalei	8035	25	0	1	2
Agrostis densiflora	11189	33	0	1	8
Agrostis hallii	94787	63	1	1	27
Agrostis hendersonii	56768	20	0	1	52
Agrostis hooveri	16665	3	0	1	6
Allium abramsii	3731	8	0	1	32
Allium bolanderi var. bolanderi	47534	11	0	1	1
Allium bolanderi var. mirabile	44596	0	0	0	0
Allium burlewii	6505	47	1	1	5
Allium cratericola	70338	28	0	1	45
Allium crispum	33502	59	1	1	43
Allium diabloense	18936	0	0	0	0
Allium dichlamydeum	7224	20	0	1	18
Allium eurotophilum	478	0	0	0	0
Allium falcifolium	74102	85	1	1	12
Allium fimbriatum var. purdyi	6073	3	0	1	53
Allium hickmanii	5047	4	0	1	21
Allium hoffmanii	13191	8	0	1	21
Allium howellii var. clokeyi	2045	9	0	1	36
Allium howellii var. howellii	51735	4	0	1	26
Allium howellii var. sanbenitense	7130	1	0	0	48
Allium hyalinum	63540	53	1	1	20
Allium jepsonii	6868	17	0	1	5
Allium lacunosum var. lacunosum	40406	9	0	1	10
Allium lacunosum var. micranthum	4294	7	0	1	36
Allium membranaceum	36657	26	0	1	2
Allium monticola	5893	26	0	1	5
Allium munzii	10104	40	0	1	24
Allium obtusum var. conspicuum	31692	8	0	1	12
Allium obtusum var. obtusum	37907	24	0	1	23
Allium parryi	17476	28	0	1	2
Allium peninsulare var. franciscanum	10429	8	0	1	50
Allium peninsulare var. peninsulare	47936	57	1	1	43
Allium praecox	33543	79	1	1	10
Allium sanbornii var. congdonii	8301	2	0	1	36
Allium sanbornii var. sanbornii	19775	27	0	1	18
Allium serra	46505	70	1	1	2
Allium sharsmithiae	4115	11	0	1	43
Allium shevockii	2058	0	0	0	0
Allium siskiyouense	27593	6	0	1	36
Allium tribracteatum	7330	6	0	1	23
Allium tuolumnense	2661	3	0	1	28
Allium unifolium	88628	27	0	1	26
Allium yosemitense	6538	2	0	1	40
Allophyllum divaricatum	98490	169	1	1	40
Allophyllum glutinosum	48225	175	1	1	16
Ambrosia chenopodiifolia	8853	20	0	1	45
Amorpha apiculata	13403	0	0	0	0
Amorpha californica var. californica	105876	58	1	1	13
Amorpha californica var. napensis	40899	12	0	1	37
Amsinckia douglasia	18533	35	0	1	29
Amsinckia eastwoodiae	98732	96	1	1	25
Amsinckia grandiflora	52204	14	0	1	47
Amsinckia luris	66247	37	0	1	45
Amsinckia spectabilis var. spectabilis	11246	12	0	1	12
Amsinckia vernicosa var. furcata	50080	37	0	1	24
Androsace elongata subsp. acuta	97417	39	0	1	53
Angelica californica	61720	25	0	1	39
Angelica callii	1505	5	0	1	17
Angelica tomentosa	18741	48	1	1	48
Antenria suffrutescens	30828	4	0	1	44
Antirrhinum cornutum	34896	48	1	1	46
Antirrhinum kelloggii	97627	114	1	1	27
Antirrhinum leptaleum	43317	27	0	1	15
Antirrhinum multiflorum	48291	117	1	1	52
Antirrhinum ovatum	26500	5	0	1	42
Antirrhinum subcordatum	7029	19	0	1	12
Antirrhinum vexillo-calyculatum subsp. breweri	64283	62	1	1	26
Antirrhinum vexillo-calyculatum subsp. intermedium	19628	66	1	1	21
Antirrhinum vexillo-calyculatum subsp. vexillo-calyculatum	62259	84	1	1	26
Antirrhinum virga	15506	45	1	1	30
Apiastrum angustifolium	227467	265	1	1	46
Aquilegia eximia	71934	19	0	1	22
Aquilegia pubescens	8448	37	0	1	38
Arabis aculeolata	17848	1	0	0	20
Arabis blepharophylla	15490	40	0	1	39
Arabis breweri var. austiniae	11064	15	0	1	38
Arabis breweri var. breweri	59250	31	0	1	8
Arabis breweri var. pecuniaria	104	2	0	1	18
Arabis constancei	2499	7	0	1	27
Arabis hoffmannii	477	9	0	1	10
Arabis johnstonii	45	5	0	1	23
Arabis koehleri var. stipitata	8977	0	0	0	0
Arabis macdoldia	588	3	0	1	23
Arabis modesta	40618	3	0	1	40
Arabis orega	29557	2	0	1	9
Arabis parishii	860	26	0	1	28
Arabis pygmaea	3123	12	0	1	28
Arabis repanda var. greenei	3068	4	0	1	25
Arabis repanda var. repanda	31394	8	0	1	9
Arabis rigidissima var. rigidissima	3620	0	0	0	0
Arabis rollei	3338	1	0	0	11
Arabis sparsiflora var. arcuata	42470	59	1	1	7
Arabis suffrutescens var. horizontalis	3881	1	0	0	12
Aralia californica	264809	90	1	1	26
Arceuthobium californicum	100050	5	0	1	44
Arceuthobium littorum	9509	1	0	0	22
Arceuthobium monticola	22027	0	0	0	0
Arceuthobium occidentale	118950	7	0	1	9
Arceuthobium siskiyouense	23008	0	0	0	0
Arctostaphylos andersonii	6863	36	0	1	23
Arctostaphylos auriculata	5501	32	0	1	3
Arctostaphylos australis	10408	0	0	0	0
Arctostaphylos bakeri subsp. bakeri	4028	1	0	0	6
Arctostaphylos bakeri subsp. sublaevis	9006	0	0	0	0
Arctostaphylos canescens subsp. canescens	36867	124	1	1	22
Arctostaphylos canescens subsp. sonomensis	32107	23	0	1	44
Arctostaphylos catalie	209	11	0	1	2
Arctostaphylos confertiflora	666	15	0	1	30
Arctostaphylos cruzensis	6226	7	0	1	30
Arctostaphylos densiflora	2758	34	0	1	42
Arctostaphylos edmundsii	5047	1	0	0	39
Arctostaphylos gabrielensis	269	1	0	0	23
Arctostaphylos glandulosa subsp. adamsii	30668	50	1	1	8
Arctostaphylos glandulosa subsp. crassifolia	5619	33	0	1	6
Arctostaphylos glandulosa subsp. glandulosa	62830	255	1	1	36
Arctostaphylos glandulosa subsp. glaucomollis	3064	15	0	1	12
Arctostaphylos glandulosa subsp. mollis	4586	33	0	1	38
Arctostaphylos glutinosa	1912	17	0	1	4
Arctostaphylos hispidula	14892	30	0	1	47
Arctostaphylos hookeri subsp. francisca	6698	12	0	1	10
Arctostaphylos hookeri subsp. hearstiorum	6226	4	0	1	48
Arctostaphylos hookeri subsp. hookeri	10429	8	0	1	18
Arctostaphylos hookeri subsp. monta	6958	47	1	1	46
Arctostaphylos hookeri subsp. ravenii	6226	9	0	1	20
Arctostaphylos hooveri	3231	20	0	1	44
Arctostaphylos imbricata	1846	8	0	1	14
Arctostaphylos insularis	643	31	0	1	23
Arctostaphylos klamathensis	3164	3	0	1	44
Arctostaphylos lucia	4504	16	0	1	38
Arctostaphylos malloryi	767	3	0	1	11
Arctostaphylos manzanita subsp. elegans	7301	42	1	1	3
Arctostaphylos manzanita subsp. glaucescens	10741	0	0	0	0
Arctostaphylos manzanita subsp. laevigata	6702	37	0	1	6
Arctostaphylos manzanita subsp. manzanita	30530	156	1	1	45
Arctostaphylos manzanita subsp. roofii	3628	5	0	1	41
Arctostaphylos manzanita subsp. wieslanderi	7661	10	0	1	46
Arctostaphylos mendocinoensis	2375	0	0	0	0
Arctostaphylos mewukka subsp. mewukka	24663	4	0	1	20
Arctostaphylos mewukka subsp. truei	4510	12	0	1	4
Arctostaphylos montaraensis	1941	8	0	1	37
Arctostaphylos montereyensis	13159	1	0	0	6
Arctostaphylos morroensis	6226	22	0	1	43
Arctostaphylos myrtifolia	2768	53	1	1	9
Arctostaphylos nisse	8709	0	0	0	0
Arctostaphylos nortensis	3877	1	0	0	43
Arctostaphylos nummularia	21479	86	1	1	38
Arctostaphylos obispoensis	11508	34	0	1	50
Arctostaphylos osoensis	762	3	0	1	44
Arctostaphylos otayensis	7049	39	0	1	13
Arctostaphylos pajaroensis	8814	15	0	1	44
Arctostaphylos pallida	3411	14	0	1	33
Arctostaphylos parrya	4078	45	1	1	5
Arctostaphylos pechoensis	7069	4	0	1	26
Arctostaphylos pilosula	11147	31	0	1	22
Arctostaphylos pringlei subsp. drupacea	4504	51	1	1	22
Arctostaphylos pumila	6226	7	0	1	44
Arctostaphylos purissima	4098	43	1	1	8
Arctostaphylos refugioensis	11758	8	0	1	8
Arctostaphylos regismonta	1557	39	0	1	12
Arctostaphylos rudis	5047	22	0	1	10
Arctostaphylos silvicola	6330	25	0	1	19
Arctostaphylos stanfordia subsp. decumbens	2758	17	0	1	16
Arctostaphylos stanfordia subsp. raichei	8484	1	0	0	11
Arctostaphylos stanfordia subsp. stanfordia	14261	3	0	1	43
Arctostaphylos tomentosa subsp. bracteosa	1651	4	0	1	28
Arctostaphylos tomentosa subsp. crinita	5643	32	0	1	38
Arctostaphylos tomentosa subsp. crustacea	33867	151	1	1	49
Arctostaphylos tomentosa subsp. daciticola	6698	0	0	0	0
Arctostaphylos tomentosa subsp. eastwoodia	6226	13	0	1	51
Arctostaphylos tomentosa subsp. insulicola	614	18	0	1	31
Arctostaphylos tomentosa subsp. rosei	14898	11	0	1	12
Arctostaphylos tomentosa subsp. subcordata	619	43	1	1	25
Arctostaphylos tomentosa subsp. tomentosa	6226	9	0	1	50
Arctostaphylos virgata	12631	28	0	1	34
Arctostaphylos viridissima	614	15	0	1	4
Arctostaphylos viscida subsp. mariposa	31746	83	1	1	27
Arctostaphylos viscida subsp. pulchella	43344	38	0	1	10
Arctostaphylos viscida subsp. viscida	52064	160	1	1	7
Arctostaphylos wellsii	6893	4	0	1	4
Areria congesta var. suffrutescens	43282	58	1	1	42
Areria macradenia var. arcuifolia	12059	10	0	1	48
Areria ursi	266	11	0	1	36
Aristocapsa insignis	4294	0	0	0	0
Aristolochia californica	70689	82	1	1	9
Arnica cernua	24284	3	0	1	51
Arnica spathulata	14975	12	0	1	6
Arnica tomentella	26651	1	0	0	54
Arnica venosa	14457	1	0	0	20
Arnica viscosa	3135	0	0	0	0
Artemisia arbuscula subsp. thermopola	5149	12	0	1	43
Artemisia californica	67356	254	1	1	15
Artemisia nesiotica	267	29	0	1	28
Artemisia palmeri	23456	38	0	1	42
Artemisia pycnocephala	8702	36	0	1	3
Asarum hartwegii	63365	14	0	1	30
Asarum lemmonii	14724	11	0	1	7
Asarum marmoratum	28800	5	0	1	5
Asclepias solanoa	11808	14	0	1	24
Aspidotis californica	192508	158	1	1	45
Aspidotis carlotta-halliae	36820	15	0	1	50
Asplenium vespertinum	14589	31	0	1	20
Aster berrdinus	11806	12	0	1	48
Aster breweri	38276	25	0	1	46
Aster brickellioides	27895	2	0	1	53
Aster greatae	1314	13	0	1	28
Aster lentus	24388	5	0	1	34
Aster occidentalis var. yosemitanus	47604	10	0	1	34
Aster peirsonii	3871	6	0	1	0
Astragalus accidens var. hendersonii	30453	0	0	0	0
Astragalus agnicidus	2683	2	0	1	36
Astragalus anemophilus	3055	0	0	0	0
Astragalus asymmetricus	57065	37	0	1	40
Astragalus austiniae	698	8	0	1	31
Astragalus bicristatus	1675	16	0	1	19
Astragalus brauntonii	13116	12	0	1	37
Astragalus breweri	29696	37	0	1	3
Astragalus californicus	26262	0	0	0	0
Astragalus circumdatus	956	0	0	0	0
Astragalus clarianus	4490	0	0	0	0
Astragalus clevelandii	17143	22	0	1	8
Astragalus congdonii	6598	6	0	1	39
Astragalus curtipes	10119	13	0	1	15
Astragalus deanei	803	7	0	1	10
Astragalus douglasii var. douglasii	95042	44	1	1	14
Astragalus douglasii var. parishii	4505	55	1	1	30
Astragalus douglasii var. perstrictus	5945	7	0	1	16
Astragalus ertterae	447	3	0	1	45
Astragalus gambelianus	192837	234	1	1	30
Astragalus gruinus	3652	0	0	0	0
Astragalus harbisonii	7696	0	0	0	0
Astragalus lentiformis	2656	10	0	1	43
Astragalus lentiginosus var. antonius	885	4	0	1	3
Astragalus lentiginosus var. idriensis	7580	4	0	1	2
Astragalus lentiginosus var. nigricalycis	51306	45	1	1	25
Astragalus lentiginosus var. sierrae	1023	20	0	1	32
Astragalus leucolobus	1578	29	0	1	17
Astragalus macrodon	17890	10	0	1	32
Astragalus miguelensis	1235	58	1	1	20
Astragalus nevinii	558	10	0	1	9
Astragalus nuttallii var. nuttallii	5047	19	0	1	48
Astragalus nuttallii var. virgatus	8601	4	0	1	20
Astragalus oocarpus	5731	29	0	1	49
Astragalus orcuttianus	13403	0	0	0	0
Astragalus oxyphysus	55402	54	1	1	47
Astragalus pauperculus	4962	39	0	1	14
Astragalus pomonensis	36216	67	1	1	33
Astragalus pulsiferae var. suksdorfii	1376	1	0	0	34
Astragalus pycnostachyus var. lanosissimus	4015	4	0	1	26
Astragalus pycnostachyus var. pycnostachyus	6673	16	0	1	48
Astragalus rattanii var. jepsonianus	3864	14	0	1	22
Astragalus rattanii var. rattanii	24937	11	0	1	18
Astragalus ravenii	482	0	0	0	0
Astragalus shevockii	532	3	0	1	0
Astragalus subvestitus	1728	8	0	1	30
Astragalus tener var. ferrisiae	14234	7	0	1	13
Astragalus tener var. tener	39403	29	0	1	30
Astragalus tener var. titi	9062	2	0	1	50
Astragalus traskiae	267	11	0	1	28
Astragalus trichopodus var. lonchus	14377	78	1	1	50
Astragalus trichopodus var. trichopodus	4015	3	0	1	18
Astragalus umbraticus	39418	0	0	0	0
Astragalus webberi	827	5	0	1	33
Astragalus whitneyi var. lenophyllus	685	2	0	1	14
Astragalus whitneyi var. siskiyouensis	27369	11	0	1	35
Atriplex californica	12850	111	1	1	6
Atriplex cordulata	48749	32	0	1	49
Atriplex corota var. corota	50066	9	0	1	22
Atriplex corota var. notatior	2407	56	1	1	4
Atriplex coulteri	6177	33	0	1	25
Atriplex depressa	48749	33	0	1	44
Atriplex joaquinia	54264	37	0	1	45
Atriplex leucophylla	14212	71	1	1	17
Atriplex minuscula	33175	30	0	1	17
Atriplex pacifica	6177	28	0	1	5
Atriplex patula var. patula	25722	0	0	0	0
Atriplex sere var. davidsonii	5798	13	0	1	45
Atriplex tularensis	33175	2	0	1	20
Atriplex vallicola	33175	23	0	1	4
Atriplex watsonii	11224	48	1	1	49
Baccharis douglasii	149664	133	1	1	29
Baccharis plummerae subsp. glabrata	5047	0	0	0	0
Baccharis plummerae subsp. plummerae	10361	26	0	1	14
Baccharis vanessae	10697	16	0	1	44
Balsamorhiza hookeri var. lata	3903	26	0	1	17
Balsamorhiza macrolepis var. macrolepis	44645	12	0	1	10
Balsamorhiza sericea	7287	2	0	1	45
Bensoniella oregona	16559	0	0	0	0
Berberis aquifolium var. dictyota	84116	75	1	1	32
Berberis nevinii	20744	42	1	1	15
Berberis pinta subsp. insularis	643	14	0	1	4
Bergerocactus emoryi	5886	12	0	1	20
Blennosperma bakeri	2550	17	0	1	2
Blennosperma num var. num	163173	103	1	1	6
Blennosperma num var. robustum	6673	6	0	1	33
Blepharizonia plumosa subsp. plumosa	43185	2	0	1	41
Bloomeria crocea	57579	78	1	1	7
Bloomeria humilis	6614	0	0	0	0
Bolandra californica	13766	20	0	1	13
Boschniakia strobilacea	278321	32	0	1	10
Boykinia rotundifolia	36253	58	1	1	26
Brickellia greenei	53936	24	0	1	27
Brickellia sessile	9344	0	0	0	0
Brodiaea appendiculata	17090	39	0	1	34
Brodiaea californica var. californica	32746	15	0	1	16
Brodiaea californica var. leptandra	8980	0	0	0	0
Brodiaea coronaria subsp. coronaria	89626	39	0	1	41
Brodiaea coronaria subsp. rosea	165	15	0	1	16
Brodiaea elegans subsp. elegans	108098	164	1	1	45
Brodiaea elegans subsp. hooveri	64	0	0	0	0
Brodiaea filifolia	8933	24	0	1	42
Brodiaea insignis	1154	13	0	1	31
Brodiaea jolonensis	20306	24	0	1	34
Brodiaea kinkiensis	102	2	0	1	17
Brodiaea minor	61132	49	1	1	34
Brodiaea orcuttii	9348	42	1	1	12
Brodiaea pallida	1445	10	0	1	13
Brodiaea purdyi	9476	1	0	0	34
Brodiaea stellaris	18798	6	0	1	8
Brodiaea terrestris subsp. kernensis	49671	66	1	1	10
Brodiaea terrestris subsp. terrestris	36498	53	1	1	4
Bromus carinatus var. maritimus	12628	22	0	1	31
Bromus grandis	70581	92	1	1	30
Calamagrostis bolanderi	1626	17	0	1	30
Calamagrostis breweri	41539	7	0	1	5
Calamagrostis foliosa	20300	2	0	1	12
Calamagrostis ophitidis	22478	13	0	1	31
Callitriche trochlearis	49742	9	0	1	16
Calochortus albus	62909	215	1	1	42
Calochortus amabilis	23662	88	1	1	24
Calochortus amoenus	9299	56	1	1	25
Calochortus argillosus	33502	7	0	1	33
Calochortus catalinae	18949	69	1	1	14
Calochortus clavatus var. avius	4027	8	0	1	28
Calochortus clavatus var. clavatus	22652	9	0	1	37
Calochortus clavatus var. gracilis	777	14	0	1	21
Calochortus clavatus var. pallidus	67685	3	0	1	30
Calochortus clavatus var. recurvifolius	5047	0	0	0	0
Calochortus coeruleus	78484	35	0	1	28
Calochortus concolor	14850	50	1	1	19
Calochortus dunnii	810	26	0	1	31
Calochortus howellii	6399	0	0	0	0
Calochortus indecorus	5029	0	0	0	0
Calochortus invenustus	12861	52	1	1	31
Calochortus luteus	89914	132	1	1	15
Calochortus minimus	30384	28	0	1	8
Calochortus monanthus	3242	0	0	0	0
Calochortus monophyllus	16230	103	1	1	32
Calochortus nudus	20712	51	1	1	52
Calochortus obispoensis	8108	3	0	1	23
Calochortus palmeri var. munzii	262	10	0	1	24
Calochortus palmeri var. palmeri	8255	9	0	1	50
Calochortus persistens	9369	2	0	1	25
Calochortus plummerae	20840	79	1	1	35
Calochortus pulchellus	5940	17	0	1	13
Calochortus raichei	4028	8	0	1	25
Calochortus simulans	13246	0	0	0	0
Calochortus splendens	96428	234	1	1	20
Calochortus superbus	155451	52	1	1	47
Calochortus tiburonensis	5251	3	0	1	38
Calochortus umbellatus	20064	44	1	1	32
Calochortus uniflorus	15964	27	0	1	49
Calochortus venustus	58706	139	1	1	26
Calochortus vestae	19218	19	0	1	26
Calochortus weedii var. intermedius	15379	19	0	1	51
Calochortus weedii var. peninsularis	16778	0	0	0	0
Calochortus weedii var. vestus	16990	10	0	1	15
Calochortus weedii var. weedii	43619	67	1	1	46
Calochortus westonii	2137	2	0	1	30
Calycadenia fremontii	95231	50	1	1	4
Calycadenia hooveri	3733	6	0	1	10
Calycadenia mollis	30831	48	1	1	6
Calycadenia oppositifolia	13640	70	1	1	1
Calycadenia pauciflora	27906	47	1	1	19
Calycadenia spicata	79619	38	0	1	40
Calycadenia truncata	192122	110	1	1	3
Calycadenia villosa	13246	9	0	1	24
Calyptridium parryi var. hesseae	4544	4	0	1	50
Calyptridium parryi var. parryi	10668	1	0	0	36
Calyptridium pulchellum	4579	4	0	1	24
Calyptridium pygmaeum	5908	2	0	1	50
Calyptridium quadripetalum	10050	30	0	1	49
Calystegia atriplicifolia subsp. buttensis	15110	23	0	1	37
Calystegia colli subsp. colli	26677	13	0	1	7
Calystegia colli subsp. oxyphylla	20347	25	0	1	39
Calystegia colli subsp. tridactylosa	20347	2	0	1	21
Calystegia colli subsp. venusta	15239	21	0	1	39
Calystegia macrostegia subsp. amplissima	267	20	0	1	19
Calystegia macrostegia subsp. arida	7583	41	0	1	7
Calystegia macrostegia subsp. cyclostegia	15333	45	1	1	50
Calystegia macrostegia subsp. intermedia	7840	62	1	1	5
Calystegia macrostegia subsp. macrostegia	8362	44	1	1	3
Calystegia macrostegia subsp. tenuifolia	25620	62	1	1	16
Calystegia malacophylla subsp. malacophylla	48743	42	1	1	5
Calystegia malacophylla subsp. pedicellata	32669	38	0	1	46
Calystegia occidentalis subsp. fulcrata	44072	67	1	1	42
Calystegia purpurata subsp. purpurata	83305	22	0	1	22
Calystegia purpurata subsp. saxicola	8035	8	0	1	6
Calystegia sepium subsp. binghamiae	4015	1	0	0	19
Calystegia stebbinsii	2148	5	0	1	7
Calystegia subacaulis subsp. episcopalis	8108	5	0	1	45
Calystegia subacaulis subsp. subacaulis	22874	25	0	1	16
Camassia howellii	9577	0	0	0	0
Camissonia benitensis	2309	11	0	1	35
Camissonia bistorta	28205	323	1	1	20
Camissonia boothii subsp. decorticans	77098	80	1	1	10
Camissonia campestris subsp. obispoensis	8108	3	0	1	5
Camissonia cheiranthifolia subsp. cheiranthifolia	7251	61	1	1	11
Camissonia cheiranthifolia subsp. suffruticosa	5619	98	1	1	27
Camissonia confusa	25831	102	1	1	47
Camissonia graciliflora	154323	85	1	1	19
Camissonia guadalupensis subsp. clementina	267	12	0	1	3
Camissonia hardhamiae	7529	2	0	1	33
Camissonia hirtella	201673	413	1	1	9
Camissonia ignota	90784	85	1	1	5
Camissonia integrifolia	2058	3	0	1	17
Camissonia lacustris	10453	7	0	1	25
Camissonia luciae	11931	1	0	0	35
Camissonia micrantha	80366	103	1	1	33
Camissonia ovata	53527	48	1	1	18
Camissonia robusta	7490	45	1	1	1
Camissonia sierrae subsp. alticola	1644	1	0	0	28
Camissonia sierrae subsp. sierrae	3668	1	0	0	22
Campanula angustiflora	14095	18	0	1	23
Campanula californica	5296	24	0	1	18
Campanula exigua	12768	25	0	1	36
Campanula griffinii	29334	14	0	1	34
Campanula prenthoides	124782	89	1	1	7
Campanula sharsmithiae	4239	2	0	1	14
Campanula shetleri	2297	1	0	0	34
Campanula wilkinsia	16872	1	0	0	22
Cardamine bellidifolia var. pachyphylla	3518	5	0	1	24
Cardamine californica var. californica	214326	55	1	1	38
Cardamine californica var. cardiophylla	26009	7	0	1	44
Cardamine californica var. cuneata	20399	10	0	1	34
Cardamine californica var. integrifolia	135053	64	1	1	18
Cardamine californica var. sinuata	15045	17	0	1	2
Cardamine nuttallii var. covillea	13383	13	0	1	2
Cardamine nuttallii var. gemmata	2950	1	0	0	25
Cardamine pachystigma var. dissectifolia	19215	29	0	1	40
Cardamine pachystigma var. pachystigma	42185	17	0	1	11
Carex albida	1023	7	0	1	50
Carex amplectens	27515	10	0	1	13
Carex brainerdii	57385	61	1	1	22
Carex congdonii	7452	40	0	1	26
Carex gigas	22529	20	0	1	19
Carex globosa	87424	72	1	1	53
Carex gracilior	70216	34	0	1	13
Carex gynodynama	31814	6	0	1	36
Carex harfordii	50202	14	0	1	40
Carex hirtissima	46842	31	0	1	15
Carex lasiocarpa	10564	14	0	1	37
Carex lemmonii	76063	84	1	1	44
Carex leptalea	23732	1	0	0	30
Carex mendocinensis	30231	23	0	1	11
Carex obispoensis	16665	16	0	1	47
Carex pachystachya	64401	68	1	1	42
Carex saliniformis	8601	14	0	1	10
Carex sartwelliana	9711	16	0	1	3
Carex schottii	54872	18	0	1	18
Carex serratodens	101264	83	1	1	7
Carex spissa	17359	64	1	1	25
Carex subbracteata	65150	35	0	1	23
Carex tiogana	856	7	0	1	4
Carex tompkinsii	1536	9	0	1	17
Carex triquetra	22036	95	1	1	36
Carpenteria californica	6081	20	0	1	33
Castilleja ambigua subsp. ambigua	7861	68	1	1	45
Castilleja ambigua subsp. humboldtiensis	6673	3	0	1	12
Castilleja ambigua subsp. insalutata	5047	1	0	0	42
Castilleja applegatei subsp. disticha	9073	59	1	1	27
Castilleja brevistyla	13584	32	0	1	4
Castilleja campestris subsp. succulenta	44771	15	0	1	22
Castilleja cinerea	1078	29	0	1	8
Castilleja densiflora subsp. densiflora	48045	104	1	1	33
Castilleja densiflora subsp. gracilis	66990	45	1	1	44
Castilleja densiflora subsp. obispoensis	5047	6	0	1	9
Castilleja exserta subsp. latifolia	8601	44	1	1	9
Castilleja grisea	154	7	0	1	36
Castilleja lanata subsp. hololeuca	525	40	0	1	21
Castilleja lasiorhyncha	3350	29	0	1	24
Castilleja latifolia	5047	18	0	1	29
Castilleja lemmonii	17676	96	1	1	3
Castilleja lineariloba	22136	88	1	1	1
Castilleja mendocinensis	1626	49	1	1	48
Castilleja minor subsp. spiralis	116294	139	1	1	45
Castilleja mollis	291	9	0	1	25
Castilleja praeterita	4582	18	0	1	10
Castilleja rubicundula subsp. lithospermoides	48612	82	1	1	22
Castilleja rubicundula subsp. rubicundula	8980	21	0	1	22
Castilleja schizotricha	5274	0	0	0	0
Castilleja subinclusa subsp. franciscana	8035	103	1	1	29
Castilleja subinclusa subsp. subinclusa	68814	63	1	1	39
Castilleja wightii	13240	211	1	1	30
Caulanthus amplexicaulis var. amplexicaulis	7579	18	0	1	16
Caulanthus amplexicaulis var. barbarae	893	7	0	1	1
Caulanthus californicus	41633	22	0	1	39
Caulanthus coulteri var. lemmonii	67545	37	0	1	47
Caulanthus heterophyllus var. heterophyllus	56665	72	1	1	49
Caulanthus heterophyllus var. pseudosimulans	16889	69	1	1	35
Ceanothus arboreus	1036	42	1	1	3
Ceanothus confusus	17231	29	0	1	22
Ceanothus crassifolius	41175	205	1	1	5
Ceanothus cuneatus var. cuneatus	180759	313	1	1	2
Ceanothus cuneatus var. fascicularis	6893	7	0	1	35
Ceanothus cuneatus var. rigidus	8814	18	0	1	25
Ceanothus cyaneus	2491	24	0	1	5
Ceanothus dentatus	21242	26	0	1	13
Ceanothus divergens	17231	3	0	1	15
Ceanothus diversifolius	40377	19	0	1	16
Ceanothus ferrisiae	3731	6	0	1	31
Ceanothus foliosus var. foliosus	34451	28	0	1	12
Ceanothus foliosus var. medius	24329	6	0	1	5
Ceanothus foliosus var. vineatus	5051	5	0	1	31
Ceanothus fresnensis	5056	27	0	1	12
Ceanothus gloriosus var. exaltatus	18788	25	0	1	33
Ceanothus gloriosus var. gloriosus	10286	13	0	1	32
Ceanothus gloriosus var. porrectus	6698	1	0	0	21
Ceanothus griseus	16046	17	0	1	12
Ceanothus hearstiorum	6226	1	0	0	37
Ceanothus impressus	6226	17	0	1	43
Ceanothus incanus	29455	42	1	1	7
Ceanothus jepsonii var. albiflorus	8583	15	0	1	33
Ceanothus jepsonii var. jepsonii	18094	4	0	1	6
Ceanothus lemmonii	19509	56	1	1	9
Ceanothus leucodermis	97518	317	1	1	2
Ceanothus maritimus	6226	1	0	0	54
Ceanothus masonii	5643	10	0	1	5
Ceanothus megacarpus var. insularis	1249	51	1	1	10
Ceanothus megacarpus var. megacarpus	19294	27	0	1	4
Ceanothus oliganthus var. oliganthus	39741	126	1	1	42
Ceanothus oliganthus var. sorediatus	63155	124	1	1	5
Ceanothus ophiochilus	1371	22	0	1	36
Ceanothus papillosus var. papillosus	19956	4	0	1	9
Ceanothus papillosus var. roweanus	17669	2	0	1	24
Ceanothus parvifolius	16454	31	0	1	3
Ceanothus pinetorum	3717	35	0	1	2
Ceanothus purpureus	6975	12	0	1	23
Ceanothus roderickii	4207	3	0	1	32
Ceanothus spinosus	35728	77	1	1	51
Ceanothus tomentosus	56217	171	1	1	45
Ceanothus verrucosus	11979	44	1	1	3
Centaurium davyi	40296	43	1	1	19
Centaurium trichanthum	16049	38	0	1	9
Cercis occidentalis	143635	133	1	1	43
Cercocarpus betuloides var. blancheae	4543	52	1	1	22
Cercocarpus minutiflorus	22056	90	1	1	5
Cercocarpus traskiae	394	5	0	1	2
Chaectis artemisiifolia	27489	114	1	1	26
Chaectis glabriuscula var. heterocarpha	150922	81	1	1	40
Chaectis glabriuscula var. megacephala	121118	10	0	1	34
Chaectis glabriuscula var. orcuttia	5619	9	0	1	16
Chaectis parishii	7846	14	0	1	21
Chaectis santolinoides	33535	38	0	1	28
Chaectis suffrutescens	31881	5	0	1	40
Chamaebatia australis	11069	62	1	1	44
Chamaebatia foliolosa	56413	77	1	1	3
Chamaesyce hooveri	52204	38	0	1	30
Chamaesyce ocellata subsp. ocellata	127903	18	0	1	33
Chamaesyce ocellata subsp. rattanii	14234	13	0	1	35
Chamaesyce serpyllifolia subsp. hirtula	56131	13	0	1	51
Cheilanthes clevelandii	19702	79	1	1	36
Cheilanthes cooperae	62792	27	0	1	40
Cheilanthes newberryi	33514	88	1	1	31
Chenopodium flabellifolium	3055	0	0	0	0
Chlorogalum grandiflorum	5394	6	0	1	33
Chlorogalum parviflorum	22510	36	0	1	15
Chlorogalum pomeridianum var. divaricatum	6673	2	0	1	49
Chlorogalum pomeridianum var. minus	27699	2	0	1	7
Chlorogalum pomeridianum var. pomeridianum	205723	74	1	1	27
Chlorogalum purpureum var. purpureum	4167	1	0	0	4
Chlorogalum purpureum var. reductum	2662	1	0	0	15
Chorizanthe angustifolia	6226	28	0	1	19
Chorizanthe biloba var. biloba	15899	2	0	1	18
Chorizanthe biloba var. immemora	3097	3	0	1	40
Chorizanthe blakleyi	10653	8	0	1	23
Chorizanthe breweri	11650	9	0	1	47
Chorizanthe chaetophora	10408	0	0	0	0
Chorizanthe clevelandii	83694	22	0	1	48
Chorizanthe cuspidata	10429	3	0	1	43
Chorizanthe diffusa	26018	21	0	1	10
Chorizanthe douglasii	21581	17	0	1	14
Chorizanthe fimbriata var. fimbriata	30572	91	1	1	40
Chorizanthe fimbriata var. laciniata	23051	53	1	1	16
Chorizanthe howellii	1626	14	0	1	2
Chorizanthe inequalis	13703	0	0	0	0
Chorizanthe interposita	7696	0	0	0	0
Chorizanthe jonesiana	10408	0	0	0	0
Chorizanthe leptotheca	19314	47	1	1	39
Chorizanthe obovata	13827	26	0	1	17
Chorizanthe orcuttiana	5564	8	0	1	22
Chorizanthe palmeri	10770	5	0	1	11
Chorizanthe parryi var. fernandina	6419	27	0	1	13
Chorizanthe polygonoides var. longispina	22655	65	1	1	14
Chorizanthe polygonoides var. polygonoides	123930	30	0	1	7
Chorizanthe procumbens	32571	70	1	1	29
Chorizanthe pungens	12631	4	0	1	45
Chorizanthe rectispina	8783	7	0	1	5
Chorizanthe robusta	10429	3	0	1	35
Chorizanthe staticoides	55574	209	1	1	19
Chorizanthe stellulata	37857	31	0	1	27
Chorizanthe turbinata	10408	0	0	0	0
Chorizanthe uniaristata	18693	25	0	1	37
Chorizanthe valida	6698	1	0	0	16
Chorizanthe ventricosa	5384	7	0	1	23
Chorizanthe wheeleri	671	32	0	1	1
Chorizanthe xanti var. leucotheca	644	16	0	1	30
Chrysolepis chrysophylla var. chrysophylla	102883	17	0	1	26
Chrysolepis chrysophylla var. minor	83723	48	1	1	12
Chrysothamnus parryi subsp. imulus	299	0	0	0	0
Chrysothamnus parryi subsp. latior	44038	3	0	1	30
Chrysothamnus parryi subsp. vulcanicus	13342	4	0	1	18
Cicuta maculata var. bolanderi	27598	7	0	1	47
Cinna bolanderi	4501	4	0	1	3
Cirsium acanthodontum	2822	0	0	0	0
Cirsium andrewsii	6673	14	0	1	17
Cirsium crassicaule	23807	7	0	1	22
Cirsium douglasii var. douglasii	67531	25	0	1	45
Cirsium fontile var. campylon	4714	19	0	1	28
Cirsium fontile var. fontile	2562	10	0	1	41
Cirsium fontile var. obispoense	4098	1	0	0	17
Cirsium hydrophilum var. hydrophilum	38041	0	0	0	0
Cirsium hydrophilum var. vaseyi	3055	3	0	1	24
Cirsium loncholepis	5047	6	0	1	31
Cirsium occidentale var. californicum	107673	170	1	1	16
Cirsium occidentale var. compactum	5047	0	0	0	0
Cirsium occidentale var. occidentale	22922	97	1	1	27
Cirsium quercetorum	28489	42	1	1	2
Cirsium rhothophilum	5047	10	0	1	7
Cirsium trachylomum	8304	0	0	0	0
Clarkia affinis	30320	57	1	1	24
Clarkia amoena subsp. amoena	1626	23	0	1	42
Clarkia amoena subsp. whitneyi	1626	5	0	1	28
Clarkia arcuata	19513	63	1	1	3
Clarkia australis	3574	13	0	1	17
Clarkia biloba subsp. australis	2102	4	0	1	29
Clarkia biloba subsp. biloba	21578	18	0	1	45
Clarkia biloba subsp. brandegeae	5067	0	0	0	0
Clarkia borealis subsp. arida	1296	1	0	0	9
Clarkia borealis subsp. borealis	4321	4	0	1	15
Clarkia bottae	35580	39	0	1	37
Clarkia breweri	16201	22	0	1	5
Clarkia concinna subsp. automixa	7848	14	0	1	29
Clarkia concinna subsp. concinna	68754	93	1	1	27
Clarkia cylindrica subsp. clavicarpa	17912	30	0	1	16
Clarkia cylindrica subsp. cylindrica	26476	33	0	1	20
Clarkia davyi	6964	30	0	1	3
Clarkia delicata	7685	59	1	1	36
Clarkia dudleyana	22921	98	1	1	37
Clarkia exilis	4088	6	0	1	31
Clarkia franciscana	6409	5	0	1	12
Clarkia gracilis subsp. albicaulis	1296	8	0	1	25
Clarkia gracilis subsp. tracyi	6975	14	0	1	37
Clarkia heterandra	61528	42	1	1	37
Clarkia imbricata	1023	4	0	1	49
Clarkia jolonensis	3362	0	0	0	0
Clarkia lewisii	12856	5	0	1	17
Clarkia lingulata	1445	1	0	0	7
Clarkia mildrediae	23543	9	0	1	32
Clarkia modesta	46799	30	0	1	16
Clarkia mosquinii	2094	33	0	1	8
Clarkia prostrata	5047	3	0	1	23
Clarkia purpurea subsp. purpurea	43108	21	0	1	5
Clarkia purpurea subsp. quadrivulnera	220745	431	1	1	47
Clarkia rostrata	3224	10	0	1	45
Clarkia rubicunda	12631	124	1	1	15
Clarkia similis	33521	44	1	1	39
Clarkia speciosa subsp. immaculata	5047	5	0	1	16
Clarkia speciosa subsp. nitens	5665	8	0	1	46
Clarkia speciosa subsp. polyantha	2165	9	0	1	7
Clarkia speciosa subsp. speciosa	12495	12	0	1	19
Clarkia springvillensis	964	14	0	1	20
Clarkia stellata	7833	23	0	1	36
Clarkia tembloriensis subsp. calientensis	964	0	0	0	0
Clarkia tembloriensis subsp. tembloriensis	44257	8	0	1	37
Clarkia unguiculata	113203	220	1	1	30
Clarkia virgata	11969	10	0	1	40
Clarkia williamsonii	12014	78	1	1	14
Clarkia xantiana subsp. parviflora	2998	27	0	1	13
Clarkia xantiana subsp. xantiana	16619	12	0	1	7
Claytonia exigua subsp. exigua	197904	135	1	1	21
Claytonia exigua subsp. glauca	74329	3	0	1	42
Claytonia gypsophiloides	61092	50	1	1	5
Claytonia palustris	46293	22	0	1	30
Claytonia parviflora subsp. grandiflora	19515	18	0	1	37
Claytonia saxosa	25723	14	0	1	43
Clematis lasiantha	95966	223	1	1	13
Clintonia andrewsiana	36149	38	0	1	11
Cneoridium dumosum	23088	75	1	1	43
Collinsia bartsiifolia var. bartsiifolia	68772	65	1	1	22
Collinsia childii	27445	95	1	1	52
Collinsia concolor	20534	110	1	1	43
Collinsia corymbosa	1626	21	0	1	30
Collinsia greenei	49220	47	1	1	37
Collinsia heterophylla	198565	495	1	1	13
Collinsia linearis	33030	25	0	1	23
Collinsia multicolor	10796	21	0	1	22
Collinsia parryi	16188	42	1	1	17
Collinsia sparsiflora var. arvensis	22833	50	1	1	5
Collinsia sparsiflora var. collina	106638	96	1	1	10
Collinsia sparsiflora var. sparsiflora	112667	58	1	1	1
Collinsia tinctoria	98275	151	1	1	23
Collinsia torreyi var. brevicarinata	16098	17	0	1	40
Collinsia torreyi var. wrightii	60797	62	1	1	28
Collomia diversifolia	9815	35	0	1	8
Collomia rawsoniana	1446	19	0	1	27
Collomia tracyi	25701	4	0	1	32
Comarostaphylis diversifolia subsp. diversifolia	23033	16	0	1	26
Comarostaphylis diversifolia subsp. planifolia	4426	44	1	1	23
Convolvulus simulans	101623	70	1	1	12
Cordylanthus involutus	7434	0	0	0	0
Cordylanthus maritimus subsp. maritimus	10666	22	0	1	34
Cordylanthus mollis subsp. hispidus	38041	37	0	1	4
Cordylanthus mollis subsp. mollis	5047	10	0	1	41
Cordylanthus nidularius	1659	7	0	1	4
Cordylanthus palmatus	38041	20	0	1	14
Cordylanthus pilosus subsp. hansenii	16148	32	0	1	37
Cordylanthus pilosus subsp. pilosus	29696	79	1	1	9
Cordylanthus pilosus subsp. trifidus	14454	29	0	1	19
Cordylanthus pringlei	11197	39	0	1	11
Cordylanthus rigidus subsp. brevibracteatus	3306	25	0	1	49
Cordylanthus rigidus subsp. littoralis	6226	4	0	1	27
Cordylanthus rigidus subsp. rigidus	60116	155	1	1	28
Cordylanthus rigidus subsp. setigerus	39323	103	1	1	6
Cordylanthus tenuis subsp. barbatus	3097	8	0	1	10
Cordylanthus tenuis subsp. brunneus	26592	20	0	1	19
Cordylanthus tenuis subsp. capillaris	4028	27	0	1	8
Cordylanthus tenuis subsp. pallescens	1095	1	0	0	20
Cordylanthus tenuis subsp. tenuis	50593	128	1	1	18
Coreopsis douglasii	8020	22	0	1	33
Coreopsis gigantea	8294	53	1	1	45
Coreopsis hamiltonii	2205	16	0	1	44
Coreopsis maritima	5619	12	0	1	16
Coreopsis stillmanii	89534	19	0	1	6
Cornus sessilis	82101	41	0	1	16
Crepis monticola	59848	28	0	1	11
Cryptantha clevelandii	64159	188	1	1	2
Cryptantha crinita	1406	17	0	1	21
Cryptantha crymophila	4022	7	0	1	1
Cryptantha excavata	6975	2	0	1	19
Cryptantha hispidula	17258	42	1	1	22
Cryptantha hooveri	33175	12	0	1	22
Cryptantha inca	1696	3	0	1	46
Cryptantha leiocarpa	14500	28	0	1	32
Cryptantha mariposae	9740	6	0	1	46
Cryptantha micromeres	122501	96	1	1	1
Cryptantha microstachys	84246	232	1	1	43
Cryptantha milobakeri	16477	28	0	1	27
Cryptantha nemaclada	28365	25	0	1	45
Cryptantha traskiae	523	14	0	1	8
Cryptantha wigginsii	10408	0	0	0	0
Cupressus abramsia	2529	9	0	1	9
Cupressus arizonica subsp. nevadensis	6186	6	0	1	16
Cupressus forbesii	14037	52	1	1	34
Cupressus govenia subsp. govenia	5723	0	0	0	0
Cupressus govenia subsp. pygmaea	3298	31	0	1	36
Cupressus macbia	15016	72	1	1	19
Cupressus macrocarpa	6673	26	0	1	9
Cupressus montana	611	0	0	0	0
Cupressus sargentii	52849	102	1	1	43
Cuscuta californica var. papillosa	105391	14	0	1	30
Cuscuta howellia	38906	20	0	1	6
Cycladenia humilis var. humilis	39655	46	1	1	41
Cypripedium californicum	101086	23	0	1	6
Delphinium antoninum	15000	10	0	1	31
Delphinium bakeri	9428	4	0	1	41
Delphinium californicum subsp. californicum	14824	5	0	1	32
Delphinium californicum subsp. interius	4714	6	0	1	46
Delphinium decorum subsp. decorum	4963	5	0	1	22
Delphinium decorum subsp. tracyi	28745	19	0	1	1
Delphinium gracilentum	54741	81	1	1	12
Delphinium gypsophilum subsp. gypsophilum	32413	17	0	1	41
Delphinium gypsophilum subsp. parviflorum	5421	4	0	1	32
Delphinium hansenii subsp. ewanianum	50203	7	0	1	48
Delphinium hansenii subsp. hansenii	56959	38	0	1	27
Delphinium hesperium subsp. cuyamacae	618	9	0	1	41
Delphinium hesperium subsp. hesperium	50153	22	0	1	35
Delphinium hesperium subsp. pallescens	45951	54	1	1	36
Delphinium hutchinsoniae	6893	0	0	0	0
Delphinium inopinum	2773	1	0	0	25
Delphinium luteum	5047	8	0	1	41
Delphinium parishii subsp. pallidum	4052	0	0	0	0
Delphinium parryi subsp. blochmaniae	6226	7	0	1	17
Delphinium parryi subsp. eastwoodiae	14121	4	0	1	23
Delphinium parryi subsp. purpureum	5326	3	0	1	36
Delphinium patens subsp. hepaticoideum	32348	33	0	1	35
Delphinium patens subsp. montanum	9316	13	0	1	24
Delphinium patens subsp. patens	115475	61	1	1	25
Delphinium recurvatum	60150	29	0	1	7
Delphinium uliginosum	3864	19	0	1	41
Delphinium umbraculorum	16456	21	0	1	46
Delphinium variegatum subsp. kinkiense	569	1	0	0	2
Delphinium variegatum subsp. thornei	1235	2	0	1	38
Delphinium variegatum subsp. variegatum	129946	101	1	1	24
Dendromecon harfordii	1249	5	0	1	3
Dendromecon rigida	171324	235	1	1	9
Dicentra chrysantha	177188	211	1	1	20
Dicentra nevadensis	3482	19	0	1	43
Dicentra ochroleuca	55707	19	0	1	18
Dicentra pauciflora	32302	14	0	1	47
Dichelostemma volubile	39272	76	1	1	5
Dichondra donellia	28400	9	0	1	23
Dichondra occidentalis	17501	45	1	1	12
Dirca occidentalis	3705	52	1	1	47
Dissanthelium californicum	8265	0	0	0	0
Dithyrea maritima	10666	10	0	1	14
Dodecahema leptoceras	15070	10	0	1	32
Dodecatheon clevelandii subsp. patulum	77132	79	1	1	15
Dodecatheon clevelandii subsp. sanctarum	24863	9	0	1	9
Dodecatheon subalpinum	11631	7	0	1	13
Downingia bella	55202	41	0	1	39
Downingia bicornuta var. picta	5165	58	1	1	39
Downingia concolor var. brevior	736	1	0	0	35
Downingia concolor var. concolor	45424	51	1	1	38
Downingia monta	26788	30	0	1	33
Downingia ortissima var. eximia	48749	57	1	1	25
Downingia ortissima var. ortissima	48749	65	1	1	14
Downingia pulchella	55939	56	1	1	25
Draba asterophora var. asterophora	5945	1	0	0	38
Draba asterophora var. macrocarpa	1771	1	0	0	35
Draba carnosula	978	1	0	0	4
Draba corrugata var. corrugata	1212	6	0	1	12
Draba corrugata var. demareei	8915	0	0	0	0
Draba corrugata var. saxosa	42	0	0	0	0
Draba cruciata	4184	22	0	1	34
Draba lemmonii var. lemmonii	10129	47	1	1	4
Draba pterosperma	2126	1	0	0	22
Draba sharsmithii	647	0	0	0	0
Draperia systyla	88854	64	1	1	15
Dudleya abramsii subsp. abramsii	13642	4	0	1	6
Dudleya abramsii subsp. bettie	2099	1	0	0	37
Dudleya abramsii subsp. muri	3253	4	0	1	24
Dudleya abramsii subsp. parva	2797	1	0	0	15
Dudleya attenuata subsp. orcuttii	5619	1	0	0	3
Dudleya blochmaniae subsp. blochmaniae	24437	3	0	1	29
Dudleya blochmaniae subsp. brevifolia	7346	4	0	1	35
Dudleya blochmaniae subsp. insularis	291	3	0	1	17
Dudleya caespitosa	9353	24	0	1	40
Dudleya campanulata	13703	0	0	0	0
Dudleya candelabrum	643	10	0	1	8
Dudleya cymosa subsp. costafolia	277	0	0	0	0
Dudleya cymosa subsp. crebrifolia	70	3	0	1	47
Dudleya cymosa subsp. marcescens	2634	2	0	1	48
Dudleya cymosa subsp. ovatifolia	2634	6	0	1	19
Dudleya cymosa subsp. paniculata	16593	21	0	1	53
Dudleya cymosa subsp. pumila	27259	22	0	1	46
Dudleya densiflora	178	3	0	1	8
Dudleya edulis	33258	37	0	1	17
Dudleya farinosa	8702	36	0	1	4
Dudleya greenei	846	25	0	1	7
Dudleya hassei	523	13	0	1	28
Dudleya multicaulis	10293	38	0	1	10
Dudleya nesiotica	291	10	0	1	43
Dudleya palmeri	9062	1	0	0	46
Dudleya pulverulenta subsp. pulverulenta	58278	4	0	1	30
Dudleya setchellii	2369	7	0	1	26
Dudleya stolonifera	7346	10	0	1	32
Dudleya traskiae	369	3	0	1	5
Dudleya variegata	13800	45	1	1	29
Dudleya verityi	655	1	0	0	9
Dudleya viscida	9753	13	0	1	30
Eastwoodia elegans	59360	41	0	1	18
Elatine heterandra	17725	15	0	1	8
Eleocharis acicularis var. acicularis	261638	17	0	1	15
Elymus californicus	18291	18	0	1	49
Elymus sierrae	14139	30	0	1	3
Elymus stebbinsii	84188	34	0	1	7
Emmenanthe penduliflora var. rosea	17688	25	0	1	5
Encelia californica	33810	152	1	1	7
Epilobium canum subsp. canum	214351	225	1	1	40
Epilobium cleistogamum	60376	49	1	1	17
Epilobium howellii	10606	1	0	0	38
Epilobium nivium	1693	16	0	1	24
Epilobium septentrionale	20465	5	0	1	28
Eremalche parryi subsp. kernensis	50080	6	0	1	4
Eremalche parryi subsp. parryi	76782	8	0	1	2
Eriastrum abramsii	25754	20	0	1	50
Eriastrum brandegeae	720	0	0	0	0
Eriastrum densifolium subsp. austromontanum	17425	46	1	1	5
Eriastrum densifolium subsp. densifolium	5047	154	1	1	22
Eriastrum densifolium subsp. sanctorum	9753	11	0	1	32
Eriastrum filifolium	24705	41	0	1	25
Eriastrum hooveri	3416	31	0	1	3
Eriastrum luteum	21306	5	0	1	9
Eriastrum virgatum	15096	3	0	1	28
Ericameria cuneata var. macrocephala	144	11	0	1	12
Ericameria ericoides	28147	65	1	1	3
Ericameria fasciculata	5047	1	0	0	38
Ericameria ophitidis	808	2	0	1	42
Ericameria palmeri var. palmeri	19387	13	0	1	43
Ericameria parishii var. parishii	12259	57	1	1	19
Erigeron aequifolius	1493	4	0	1	45
Erigeron angustatus	2758	0	0	0	0
Erigeron barbellulatus	12205	26	0	1	36
Erigeron biolettii	16431	7	0	1	15
Erigeron blochmaniae	5047	6	0	1	40
Erigeron breweri var. bisanctus	2691	7	0	1	37
Erigeron breweri var. jacinteus	103	1	0	0	46
Erigeron decumbens var. robustior	8824	0	0	0	0
Erigeron elmeri	8186	12	0	1	15
Erigeron foliosus var. franciscensis	26436	26	0	1	29
Erigeron foliosus var. hartwegii	8951	31	0	1	13
Erigeron foliosus var. mendocinus	14447	4	0	1	22
Erigeron glaucus	7829	78	1	1	36
Erigeron inortus var. inortus	21891	111	1	1	7
Erigeron inortus var. keilii	2812	1	0	0	2
Erigeron lassenianus var. deficiens	2354	18	0	1	6
Erigeron lassenianus var. lassenianus	8828	23	0	1	19
Erigeron mariposanus	5669	0	0	0	0
Erigeron miser	6955	10	0	1	39
Erigeron multiceps	4276	1	0	0	2
Erigeron parishii	1346	25	0	1	24
Erigeron petrophilus var. petrophilus	21096	30	0	1	25
Erigeron petrophilus var. sierrensis	8128	44	1	1	13
Erigeron reductus var. angustatus	13992	17	0	1	12
Erigeron reductus var. reductus	34142	13	0	1	13
Erigeron sanctarum	11373	8	0	1	38
Erigeron serpentinus	6713	2	0	1	25
Erigeron supplex	1626	7	0	1	48
Eriodictyon altissimum	3253	0	0	0	0
Eriodictyon californicum	223425	212	1	1	15
Eriodictyon capitatum	33802	8	0	1	31
Eriodictyon crassifolium var. crassifolium	29768	55	1	1	29
Eriodictyon crassifolium var. nigrescens	29739	67	1	1	45
Eriodictyon sessilifolium	6721	0	0	0	0
Eriodictyon tomentosum	21336	29	0	1	4
Eriodictyon traskiae	19764	25	0	1	17
Eriogonum alpinum	334	0	0	0	0
Eriogonum apricum var. apricum	1775	0	0	0	0
Eriogonum apricum var. prostratum	1775	0	0	0	0
Eriogonum arborescens	477	43	1	1	37
Eriogonum argillosum	12702	3	0	1	37
Eriogonum breedlovei var. breedlovei	1104	0	0	0	0
Eriogonum butterworthianum	1142	5	0	1	45
Eriogonum cinereum	17407	35	0	1	39
Eriogonum cithariforme	24493	68	1	1	21
Eriogonum congdonii	12989	13	0	1	18
Eriogonum covilleanum	32842	28	0	1	30
Eriogonum crocatum	655	2	0	1	28
Eriogonum dasyanthemum	19159	47	1	1	18
Eriogonum eastwoodianum	5384	1	0	0	17
Eriogonum elegans	33290	8	0	1	2
Eriogonum elongatum var. vollmeri	9421	0	0	0	0
Eriogonum fasciculatum var. fasciculatum	6893	68	1	1	17
Eriogonum fastigiatum	1604	0	0	0	0
Eriogonum foliosum	10900	0	0	0	0
Eriogonum giganteum var. compactum	459	8	0	1	34
Eriogonum giganteum var. formosum	267	6	0	1	48
Eriogonum giganteum var. giganteum	569	21	0	1	1
Eriogonum gossypinum	39870	18	0	1	6
Eriogonum gracile var. gracile	244744	127	1	1	10
Eriogonum gracile var. incultum	2747	30	0	1	7
Eriogonum grande var. grande	846	45	1	1	7
Eriogonum grande var. rubescens	477	29	0	1	5
Eriogonum grande var. tetudinum	13403	0	0	0	0
Eriogonum grande var. timorum	267	4	0	1	50
Eriogonum hastatum	9421	0	0	0	0
Eriogonum heermannii var. heermannii	9707	7	0	1	5
Eriogonum heermannii var. occidentale	4060	4	0	1	47
Eriogonum hirtellum	5215	1	0	0	1
Eriogonum hirtiflorum	102026	32	0	1	43
Eriogonum inerme	52146	23	0	1	53
Eriogonum kelloggii	1494	1	0	0	36
Eriogonum kennedyi var. alpigenum	189	12	0	1	52
Eriogonum kennedyi var. austromontanum	653	27	0	1	43
Eriogonum kennedyi var. kennedyi	2836	6	0	1	8
Eriogonum kennedyi var. pinicola	1501	0	0	0	0
Eriogonum libertini	8794	8	0	1	52
Eriogonum luteolum var. caninum	19606	24	0	1	19
Eriogonum luteolum var. luteolum	122051	93	1	1	23
Eriogonum microthecum var. corymbosoides	1095	22	0	1	46
Eriogonum microthecum var. johnstonii	149	8	0	1	4
Eriogonum molestum	9454	22	0	1	35
Eriogonum nervulosum	13968	13	0	1	8
Eriogonum nortonii	14050	5	0	1	19
Eriogonum nudum var. auriculatum	89099	71	1	1	31
Eriogonum nudum var. decurrens	7276	6	0	1	9
Eriogonum nudum var. indictum	6762	14	0	1	2
Eriogonum nudum var. murinum	1939	7	0	1	6
Eriogonum nudum var. regirivum	341	7	0	1	6
Eriogonum nudum var. scapigerum	3871	18	0	1	36
Eriogonum ovalifolium var. vineum	851	18	0	1	6
Eriogonum parvifolium	17700	64	1	1	41
Eriogonum polypodum	4119	19	0	1	29
Eriogonum prattenianum var. avium	9406	4	0	1	45
Eriogonum prattenianum var. prattenianum	29311	1	0	0	28
Eriogonum siskiyouense	2877	6	0	1	9
Eriogonum spergulinum var. pratense	3760	4	0	1	41
Eriogonum spergulinum var. spergulinum	37775	40	0	1	16
Eriogonum strictum var. greenei	16043	20	0	1	29
Eriogonum temblorense	7130	3	0	1	6
Eriogonum tripodum	23777	33	0	1	8
Eriogonum twisselmannii	1291	15	0	1	0
Eriogonum umbellatum var. bahiiforme	22278	15	0	1	11
Eriogonum umbellatum var. humistratum	9429	6	0	1	15
Eriogonum umbellatum var. minus	1625	22	0	1	15
Eriogonum umbellatum var. munzii	4031	48	1	1	11
Eriogonum umbellatum var. torreyanum	3910	5	0	1	4
Eriogonum ursinum	64015	28	0	1	9
Eriogonum vestitum	4636	16	0	1	37
Eriogonum wrightii var. olanchense	394	4	0	1	44
Eriogonum wrightii var. oresbium	8915	0	0	0	0
Eriogonum wrightii var. trachygonum	45462	55	1	1	34
Eriophyllum ambiguum var. ambiguum	9279	14	0	1	36
Eriophyllum confertiflorum var. tacetiflorum	1564	4	0	1	8
Eriophyllum congdonii	4008	4	0	1	31
Eriophyllum jepsonii	28154	20	0	1	12
Eriophyllum latilobum	21596	62	1	1	17
Eriophyllum latum var. arachnoideum	15435	69	1	1	15
Eriophyllum latum var. croceum	83226	148	1	1	29
Eriophyllum latum var. grandiflorum	1755	0	0	0	0
Eriophyllum latum var. hallii	4681	29	0	1	32
Eriophyllum latum var. obovatum	2562	3	0	1	23
Eriophyllum multicaule	88326	78	1	1	47
Eriophyllum nevinii	267	12	0	1	42
Eriophyllum nubigenum	3438	2	0	1	24
Eryngium aristulatum var. aristulatum	35660	94	1	1	18
Eryngium aristulatum var. hooveri	29060	5	0	1	36
Eryngium aristulatum var. parishii	9419	25	0	1	31
Eryngium armatum	8601	40	0	1	43
Eryngium castrense	81439	134	1	1	11
Eryngium constancei	3759	8	0	1	43
Eryngium pintisectum	11978	9	0	1	31
Eryngium racemosum	23595	18	0	1	7
Eryngium spinosepalum	34366	15	0	1	15
Eryngium vaseyi	30669	43	1	1	27
Erysimum ammophilum	5338	4	0	1	6
Erysimum capitatum var. angustatum	5047	0	0	0	0
Erysimum capitatum var. lompocense	8108	5	0	1	14
Erysimum franciscanum	15929	52	1	1	24
Erysimum insulare subsp. insulare	577	1	0	0	48
Erysimum insulare subsp. suffrutescens	12024	18	0	1	32
Erysimum menziesii subsp. eurekense	2811	1	0	0	28
Erysimum menziesii subsp. menziesii	9509	2	0	1	51
Erysimum menziesii subsp. yadonii	6698	0	0	0	0
Erysimum teretifolium	3411	12	0	1	12
Erythronium californicum	51637	35	0	1	24
Erythronium helenae	3654	3	0	1	7
Erythronium multiscapoideum	14348	0	0	0	0
Erythronium pluriflorum	1940	8	0	1	18
Erythronium purpurascens	28217	24	0	1	12
Erythronium pusaterii	1765	9	0	1	14
Erythronium tuolumnense	2471	10	0	1	23
Eschscholzia hypecoides	5824	31	0	1	6
Eschscholzia lemmonii subsp. kernensis	5325	2	0	1	38
Eschscholzia lemmonii subsp. lemmonii	36914	4	0	1	9
Eschscholzia lobbii	66880	126	1	1	26
Eschscholzia rhombipetala	45251	1	0	0	21
Eucrypta chrysanthemifolia var. chrysanthemifolia	117507	178	1	1	35
Euonymus occidentalis var. parishii	2108	11	0	1	12
Ferocactus viridescens	8401	14	0	1	14
Fraxinus dipetala	112774	131	1	1	37
Fraxinus trifoliata	14155	0	0	0	0
Fremontodendron californicum subsp. californicum	150952	68	1	1	26
Fremontodendron californicum subsp. decumbens	2947	4	0	1	35
Fremontodendron mexicanum	15894	9	0	1	39
Fritillaria affinis var. affinis	110895	13	0	1	2
Fritillaria affinis var. tristulis	5047	0	0	0	0
Fritillaria agrestis	98994	32	0	1	41
Fritillaria biflora var. biflora	95163	21	0	1	30
Fritillaria biflora var. ineziana	2562	4	0	1	46
Fritillaria brandegeei	4495	6	0	1	5
Fritillaria eastwoodiae	10199	37	0	1	7
Fritillaria falcata	12714	8	0	1	48
Fritillaria gentneri	10671	0	0	0	0
Fritillaria liliacea	27804	31	0	1	27
Fritillaria micrantha	35272	40	0	1	46
Fritillaria ojaiensis	8151	6	0	1	28
Fritillaria pinetorum	8691	12	0	1	50
Fritillaria pluriflora	34166	24	0	1	54
Fritillaria purdyi	43694	22	0	1	1
Fritillaria striata	3850	8	0	1	30
Fritillaria viridea	21492	5	0	1	2
Galium ambiguum var. ambiguum	16460	4	0	1	30
Galium andrewsii subsp. gatense	12830	27	0	1	42
Galium andrewsii subsp. intermedium	12058	19	0	1	24
Galium angustifolium subsp. angustifolium	75472	256	1	1	35
Galium angustifolium subsp. foliosum	239	56	1	1	7
Galium angustifolium subsp. gabrielense	1390	11	0	1	47
Galium angustifolium subsp. jacinticum	175	11	0	1	28
Galium angustifolium subsp. nudicaule	1785	8	0	1	5
Galium angustifolium subsp. onycense	2533	2	0	1	24
Galium bolanderi	62522	189	1	1	45
Galium buxifolium	591	23	0	1	39
Galium californicum subsp. californicum	34113	100	1	1	33
Galium californicum subsp. flaccidum	23741	20	0	1	36
Galium californicum subsp. luciense	968	5	0	1	48
Galium californicum subsp. maritimum	845	0	0	0	0
Galium californicum subsp. miguelense	239	5	0	1	25
Galium californicum subsp. primum	98	14	0	1	10
Galium californicum subsp. sierrae	5067	7	0	1	48
Galium catalinense subsp. acrispum	459	8	0	1	46
Galium catalinense subsp. catalinense	459	4	0	1	10
Galium clementis	1095	4	0	1	26
Galium cliftonsmithii	19453	12	0	1	15
Galium coronadoense	4633	0	0	0	0
Galium glabrescens subsp. glabrescens	3766	2	0	1	36
Galium grande	1587	36	0	1	8
Galium grayanum var. grayanum	10255	25	0	1	47
Galium hallii	10934	28	0	1	9
Galium hardhamiae	8761	7	0	1	16
Galium hypotrichium subsp. inyoense	4645	0	0	0	0
Galium hypotrichium subsp. subalpinum	3331	1	0	0	48
Galium jepsonii	1023	2	0	1	19
Galium johnstonii	1444	18	0	1	21
Galium martirense	7434	0	0	0	0
Galium muricatum	30409	25	0	1	12
Galium nuttallii subsp. insulare	458	30	0	1	14
Galium nuttallii subsp. nuttallii	23159	51	1	1	46
Galium porrigens var. tenue	50084	66	1	1	25
Galium serpenticum subsp. scotticum	12533	10	0	1	23
Galium sparsiflorum subsp. glabrius	13390	15	0	1	46
Galium sparsiflorum subsp. sparsiflorum	36711	6	0	1	25
Galium wigginsii	4618	0	0	0	0
Garrya congdonii	47147	41	0	1	13
Garrya elliptica	73658	106	1	1	18
Garrya grisea	4618	0	0	0	0
Gayophytum eriospermum	58364	35	0	1	19
Gayophytum oligospermum	7423	16	0	1	10
Geraea viscida	15255	33	0	1	43
Geranium californicum	30586	46	1	1	37
Gilia achilleifolia subsp. achilleifolia	30160	127	1	1	4
Gilia achilleifolia subsp. multicaulis	39295	61	1	1	30
Gilia angelensis	55630	295	1	1	40
Gilia austro-occidentalis	10157	10	0	1	15
Gilia brecciarum subsp. jacens	13812	5	0	1	16
Gilia capitata subsp. abrotanifolia	70372	217	1	1	22
Gilia capitata subsp. chamissonis	5047	35	0	1	18
Gilia capitata subsp. mediomontana	21836	42	1	1	23
Gilia capitata subsp. pedemontana	21657	55	1	1	34
Gilia capitata subsp. tomentosa	1626	14	0	1	2
Gilia caruifolia	5945	5	0	1	5
Gilia interior	6694	4	0	1	22
Gilia latiflora subsp. cuyamensis	10033	16	0	1	52
Gilia leptalea subsp. bicolor	26063	14	0	1	12
Gilia leptantha subsp. leptantha	1150	16	0	1	34
Gilia leptantha subsp. pinetorum	1808	7	0	1	12
Gilia leptantha subsp. purpusii	10950	21	0	1	33
Gilia nevinii	1049	32	0	1	29
Gilia ochroleuca subsp. vivida	483	13	0	1	3
Gilia sinistra subsp. pinnatisecta	7425	34	0	1	6
Gilia splendens subsp. grantii	3604	12	0	1	37
Gilia splendens subsp. splendens	32318	34	0	1	32
Gilia tenuiflora subsp. amplifaucalis	8046	5	0	1	9
Gilia tenuiflora subsp. arenaria	5047	2	0	1	35
Gilia tenuiflora subsp. hoffmannii	291	6	0	1	1
Gilia tenuiflora subsp. tenuiflora	28998	19	0	1	39
Gilia tricolor subsp. diffusa	78072	79	1	1	20
Gilia tricolor subsp. tricolor	122526	100	1	1	42
Githopsis diffusa subsp. candida	13497	16	0	1	27
Githopsis diffusa subsp. diffusa	28326	30	0	1	12
Githopsis diffusa subsp. filicaulis	2243	15	0	1	49
Githopsis diffusa subsp. robusta	107840	32	0	1	5
Githopsis pulchella subsp. campestris	6148	24	0	1	36
Githopsis pulchella subsp. pulchella	18212	38	0	1	39
Githopsis pulchella subsp. serpentinicola	1147	13	0	1	41
Githopsis tenella	1654	1	0	0	46
Gphalium bicolor	47599	135	1	1	19
Gphalium canescens subsp. beneolens	83738	70	1	1	28
Gphalium canescens subsp. microcephalum	37731	103	1	1	16
Gphalium ramosissimum	69826	49	1	1	37
Grindelia camporum var. bracteosum	68333	0	0	0	0
Grindelia camporum var. camporum	74559	14	0	1	31
Grindelia hirsutula var. davyi	63867	29	0	1	23
Grindelia hirsutula var. maritima	6893	1	0	0	0
Grindelia stricta var. angustifolia	5047	1	0	0	26
Grindelia stricta var. platyphylla	15245	3	0	1	26
Guillenia flavescens	38506	60	1	1	1
Guillenia lemmonii	42943	17	0	1	5
Gutierrezia californica	69792	198	1	1	48
Hackelia amethysti	12656	20	0	1	26
Hackelia bella	22467	7	0	1	45
Hackelia californica	21911	38	0	1	13
Hackelia mundula	27323	24	0	1	25
Hackelia nervosa	32091	50	1	1	25
Hackelia setosa	27179	6	0	1	10
Hackelia sharsmithii	1948	8	0	1	26
Hackelia veluti	39278	26	0	1	16
Haplopappus berberidis	4633	0	0	0	0
Haplopappus ferrisiae	10408	0	0	0	0
Haplopappus juarezensis	5126	0	0	0	0
Haplopappus martirensis	444	0	0	0	0
Haplopappus orcuttii	10408	0	0	0	0
Haplopappus pulvinatus	10	0	0	0	0
Haplopappus rosaricus	20425	0	0	0	0
Haplopappus vernicosus	13703	0	0	0	0
Haplopappus wigginsii	4618	0	0	0	0
Hastingsia bracteosa var. atropurpurea	9577	0	0	0	0
Hastingsia bracteosa var. bracteosa	9577	0	0	0	0
Hazardia detonsa	577	38	0	1	38
Hazardia orcuttii	8853	5	0	1	11
Hazardia squarrosa var. grindelioides	56296	95	1	1	43
Hazardia squarrosa var. obtusa	6558	4	0	1	41
Hazardia squarrosa var. squarrosa	10770	5	0	1	26
Hazardia stenolepis	20773	3	0	1	3
Hazardia whitneyi var. whitneyi	40429	43	1	1	9
Helenium bigelovii	178316	189	1	1	8
Helianthella californica var. californica	27906	3	0	1	50
Helianthella californica var. nevadensis	98784	39	0	1	47
Helianthella californica var. shastensis	27498	1	0	0	45
Helianthella castanea	6486	20	0	1	26
Helianthemum greenei	1036	25	0	1	10
Helianthemum scoparium	154812	188	1	1	11
Helianthus californicus	119774	48	1	1	3
Helianthus gracilentus	80141	168	1	1	30
Helianthus nuttallii subsp. parishii	17233	6	0	1	37
Hemizonia clementi	846	15	0	1	32
Hemizonia congesta subsp. calyculata	24871	12	0	1	34
Hemizonia congesta subsp. leucocephala	7078	0	0	0	0
Hemizonia congesta subsp. luzulifolia	103528	174	1	1	36
Hemizonia congesta subsp. tracyi	29912	1	0	0	27
Hemizonia conjugens	6454	2	0	1	42
Hemizonia corymbosa subsp. corymbosa	13240	1	0	0	13
Hemizonia corymbosa subsp. macrocephala	6698	1	0	0	40
Hemizonia fasciculata	55752	146	1	1	26
Hemizonia floribunda	3810	7	0	1	28
Hemizonia frutescens	13403	0	0	0	0
Hemizonia greeneana	13703	0	0	0	0
Hemizonia hallia	7130	1	0	0	41
Hemizonia increscens subsp. foliosa	9079	0	0	0	0
Hemizonia increscens subsp. increscens	20779	6	0	1	36
Hemizonia increscens subsp. villosa	4015	0	0	0	0
Hemizonia lobbii	17670	7	0	1	31
Hemizonia martirensis	7434	0	0	0	0
Hemizonia minthornii	2142	14	0	1	48
Hemizonia paniculata	13800	124	1	1	9
Hemizonia parryi subsp. australis	8853	18	0	1	14
Hemizonia parryi subsp. congdonii	7976	0	0	0	0
Hemizonia parryi subsp. parryi	23398	0	0	0	0
Hemizonia parryi subsp. rudis	38041	8	0	1	40
Hemizonia pentactis	33502	0	0	0	0
Hemizonia pungens subsp. laevis	10931	70	1	1	33
Hemizonia pungens subsp. maritima	45638	0	0	0	0
Hesperevax acaulis var. acaulis	74226	26	0	1	14
Hesperevax acaulis var. ambusticola	24912	10	0	1	48
Hesperevax caulescens	59907	39	0	1	2
Hesperevax sparsiflora var. brevifolia	8702	6	0	1	21
Hesperevax sparsiflora var. sparsiflora	124203	46	1	1	39
Hesperocnide tenella	84816	124	1	1	11
Hesperolinon adenophyllum	26718	45	1	1	19
Hesperolinon bicarpellatum	9088	28	0	1	39
Hesperolinon breweri	15205	16	0	1	1
Hesperolinon californicum	42389	49	1	1	37
Hesperolinon clevelandii	15464	35	0	1	38
Hesperolinon congestum	2588	28	0	1	32
Hesperolinon didymocarpum	1718	5	0	1	45
Hesperolinon disjunctum	25263	78	1	1	34
Hesperolinon drymarioides	9088	13	0	1	38
Hesperolinon spergulinum	35634	52	1	1	3
Hesperolinon tehamense	9088	17	0	1	1
Heterotheca orego var. compacta	92058	23	0	1	42
Heterotheca orego var. orego	83115	22	0	1	38
Heterotheca orego var. rudis	92058	22	0	1	34
Heterotheca orego var. scaberrima	36130	13	0	1	8
Heterotheca sessiliflora subsp. bolanderi	8601	36	0	1	18
Heterotheca sessiliflora subsp. echioides	114721	78	1	1	3
Heterotheca sessiliflora subsp. fastigiata	23143	37	0	1	18
Heterotheca sessiliflora subsp. sessiliflora	10666	6	0	1	32
Heterotheca villosa var. shevockii	2346	0	0	0	0
Heuchera abramsii	6	5	0	1	35
Heuchera brevistaminea	975	11	0	1	18
Heuchera cespitosa	2806	0	0	0	0
Heuchera elegans	872	19	0	1	12
Heuchera hirsutissima	74	8	0	1	26
Heuchera maxima	666	30	0	1	32
Heuchera parishii	1484	8	0	1	46
Heuchera pilosissima	18394	16	0	1	2
Heuchera rubescens	36085	25	0	1	29
Hieracium argutum	41002	40	0	1	15
Hoita macrostachya	216772	96	1	1	46
Hoita orbicularis	199347	64	1	1	5
Hoita strobilina	6330	9	0	1	4
Hollisteria lanata	50080	41	0	1	35
Holocarpha heermannii	101219	56	1	1	46
Holocarpha macradenia	6409	28	0	1	44
Holocarpha obconica	65945	31	0	1	7
Holocarpha virgata subsp. elongata	10293	25	0	1	9
Holozonia filipes	126342	27	0	1	38
Hordeum intercedens	38477	85	1	1	46
Horkelia bolanderi	3647	14	0	1	39
Horkelia californica subsp. californica	10000	7	0	1	20
Horkelia californica subsp. dissita	63081	61	1	1	45
Horkelia californica subsp. frondosa	19994	9	0	1	26
Horkelia clevelandii	9756	32	0	1	21
Horkelia cuneata subsp. cuneata	21599	14	0	1	39
Horkelia cuneata subsp. puberula	21181	18	0	1	10
Horkelia cuneata subsp. sericea	6226	18	0	1	10
Horkelia fusca subsp. tenella	9375	22	0	1	13
Horkelia marinensis	8623	18	0	1	33
Horkelia parryi	12844	29	0	1	49
Horkelia rydbergii	5933	38	0	1	21
Horkelia tenuiloba	18360	19	0	1	5
Horkelia tridentata subsp. flavescens	38830	27	0	1	44
Horkelia truncata	15802	25	0	1	4
Horkelia tularensis	2464	6	0	1	6
Horkelia wilderae	612	10	0	1	25
Horkelia yadonii	10252	7	0	1	49
Horkeliella purpurascens	4737	12	0	1	14
Hulsea brevifolia	9352	19	0	1	22
Hulsea mexica	3520	1	0	0	17
Hulsea vestita subsp. callicarpha	1968	21	0	1	45
Hulsea vestita subsp. gabrielensis	2328	6	0	1	24
Hulsea vestita subsp. pygmaea	1449	1	0	0	33
Hypericum concinnum	78116	76	1	1	25
Ipomopsis aggregata subsp. bridgesii	15560	19	0	1	29
Ipomopsis effusa	247	0	0	0	0
Ipomopsis guttata	13703	0	0	0	0
Iris fernaldii	41152	24	0	1	38
Iris hartwegii subsp. australis	1819	6	0	1	39
Iris hartwegii subsp. columbiana	1094	1	0	0	19
Iris hartwegii subsp. hartwegii	58426	21	0	1	5
Iris hartwegii subsp. pinetorum	11251	8	0	1	29
Iris longipetala	28516	15	0	1	41
Iris macrosiphon	36355	128	1	1	26
Iris munzii	1476	25	0	1	13
Iris purdyi	32245	10	0	1	2
Iris tenax subsp. klamathensis	1473	0	0	0	0
Iris tenuissima subsp. purdyiformis	47106	10	0	1	27
Iris tenuissima subsp. tenuissima	54377	1	0	0	18
Iris thompsonii	10772	0	0	0	0
Isocoma arguta	14234	5	0	1	26
Isoetes orcuttii	124619	38	0	1	36
Isopyrum occidentale	63474	45	1	1	3
Iva hayesia	17449	25	0	1	11
Ivesia aperta var. canina	8472	8	0	1	38
Ivesia argyrocoma	1021	26	0	1	24
Ivesia callida	23	1	0	0	27
Ivesia campestris	3764	36	0	1	23
Ivesia longibracteata	4625	2	0	1	48
Ivesia lycopodioides subsp. megalopetala	9832	21	0	1	38
Ivesia muirii	4736	26	0	1	19
Ivesia pickeringii	12611	1	0	0	39
Ivesia pygmaea	5643	31	0	1	37
Ivesia santolinoides	7033	68	1	1	22
Ivesia unguiculata	7516	19	0	1	47
Jepsonia heterandra	2410	22	0	1	46
Jepsonia parryi	32160	44	1	1	43
Juglans californica var. californica	34430	45	1	1	42
Juglans californica var. hindsii	51351	36	0	1	8
Juncus bufonius var. congestus	60979	74	1	1	20
Juncus duranii	1726	8	0	1	12
Juncus leiospermus var. ahartii	37037	23	0	1	11
Juncus leiospermus var. leiospermus	2231	54	1	1	16
Juncus luciensis	43462	12	0	1	4
Juncus phaeocephalus var. paniculatus	2243	33	0	1	14
Juncus phaeocephalus var. phaeocephalus	10979	11	0	1	43
Juncus textilis	47802	68	1	1	45
Juncus triformis	115568	72	1	1	2
Keckiella breviflora var. breviflora	78311	19	0	1	33
Keckiella cordifolia	55241	183	1	1	40
Keckiella corymbosa	89099	63	1	1	29
Keckiella rothrockii var. jacintensis	129	0	0	0	0
Keckiella ternata var. septentrionalis	966	7	0	1	23
Keckiella ternata var. ternata	33709	45	1	1	26
Kumlienia hystricula	45603	36	0	1	13
Lagophylla dichotoma	63925	17	0	1	17
Lagophylla glandulosa	88373	67	1	1	28
Lagophylla minor	15252	36	0	1	40
Lagophylla ramosissima subsp. congesta	53788	3	0	1	14
Lasthenia chrysantha	38041	28	0	1	15
Lasthenia conjugens	14234	17	0	1	20
Lasthenia debilis	8045	20	0	1	39
Lasthenia ferrisiae	57240	43	1	1	14
Lasthenia fremontii	57240	157	1	1	24
Lasthenia glabrata subsp. glabrata	79966	74	1	1	24
Lasthenia leptalea	12495	6	0	1	45
Lasthenia macrantha subsp. bakeri	3298	5	0	1	42
Lasthenia macrantha subsp. macrantha	10286	5	0	1	27
Lasthenia minor	67745	113	1	1	41
Lasthenia ornduffii	2179	0	0	0	0
Lasthenia platycarpha	51337	28	0	1	3
Lathyrus biflorus	923	1	0	0	9
Lathyrus glandulosus	24937	1	0	0	9
Lathyrus jepsonii var. californicus	170756	78	1	1	7
Lathyrus jepsonii var. jepsonii	39403	7	0	1	14
Lathyrus lanszwertii var. tracyi	38026	4	0	1	41
Lathyrus nevadensis var. nevadensis	88003	41	0	1	42
Lathyrus splendens	20643	39	0	1	40
Lathyrus sulphureus	86220	85	1	1	37
Lathyrus vestitus var. alefeldii	19536	124	1	1	38
Lathyrus vestitus var. ochropetalus	5317	5	0	1	26
Lathyrus vestitus var. vestitus	104578	180	1	1	25
Lavatera assurgentiflora	1166	10	0	1	25
Lavatera occidentalis	13703	0	0	0	0
Layia carnosa	6673	8	0	1	27
Layia chrysanthemoides	119725	84	1	1	9
Layia discoidea	1403	16	0	1	30
Layia fremontii	90721	114	1	1	51
Layia gaillardioides	70663	87	1	1	39
Layia heterotricha	75042	39	0	1	22
Layia hieracioides	43452	38	0	1	42
Layia jonesii	13159	4	0	1	4
Layia leucopappa	10	8	0	1	49
Layia munzii	41512	25	0	1	23
Layia pentachaeta subsp. albida	60630	13	0	1	32
Layia pentachaeta subsp. pentachaeta	83892	37	0	1	42
Layia septentriolis	23746	27	0	1	11
Legenere limosa	86936	20	0	1	2
Lembertia congdonii	40563	3	0	1	30
Lepechinia calycina	64915	78	1	1	15
Lepechinia cardiophylla	4425	17	0	1	12
Lepechinia fragrans	11672	31	0	1	31
Lepechinia ganderi	9917	37	0	1	14
Lepidium jaredii	43995	9	0	1	21
Lepidium latipes var. heckardii	15574	2	0	1	7
Lepidium latipes var. latipes	118936	15	0	1	4
Lepidium oblongum var. insulare	15925	7	0	1	35
Lepidium oblongum var. oblongum	72566	6	0	1	20
Lepidium virginicum var. robinsonii	24938	88	1	1	16
Leptodactylon californicum	45565	79	1	1	3
Leptodactylon jaegeri	6	2	0	1	44
Lesquerella kingii subsp. berrdi	533	9	0	1	10
Lesquerella peninsularis	4618	0	0	0	0
Lessingia	2588	21	0	1	11
Lessingia arachnoidea	77201	4	0	1	15
Lessingia filaginifolia var. californica	142708	93	1	1	23
Lessingia filaginifolia var. filaginifolia	1362	9	0	1	44
Lessingia germanorum	136343	89	1	1	39
Lessingia glandulifera var. glandulifera	10913	5	0	1	40
Lessingia glandulifera var. pectita	1574	5	0	1	31
Lessingia glandulifera var. tomentosa	28439	37	0	1	31
Lessingia hololeuca	33334	99	1	1	22
Lessingia leptoclada	3731	8	0	1	6
Lessingia micradenia var. glabrata	5617	9	0	1	24
Lessingia micradenia var. micradenia	40589	22	0	1	51
Lessingia nemaclada	102590	116	1	1	45
Lessingia occidentalis	4983	0	0	0	0
Lessingia ramulosa	35660	62	1	1	37
Lessingia tenuis	32851	26	0	1	35
Lessingia virgata	62070	36	0	1	22
Lewisia cantelovii	18401	11	0	1	5
Lewisia congdonii	11133	5	0	1	46
Lewisia cotyledon var. heckneri	19158	1	0	0	37
Lewisia cotyledon var. howellii	14921	2	0	1	36
Lewisia disepala	12161	3	0	1	21
Lewisia leana	41569	0	0	0	0
Lewisia longipetala	1554	1	0	0	45
Lewisia oppositifolia	21292	2	0	1	24
Lewisia stebbinsii	1222	3	0	1	41
Leymus pacificus	6964	10	0	1	35
Leymus X-multiflorus	53095	0	0	0	0
Ligusticum californicum	43940	17	0	1	40
Lilaeopsis masonii	15596	13	0	1	40
Lilium bolanderi	27251	20	0	1	8
Lilium humboldtii subsp. humboldtii	3341	4	0	1	3
Lilium humboldtii subsp. ocellatum	47802	78	1	1	9
Lilium kelleyanum	7650	29	0	1	25
Lilium kelloggii	39418	5	0	1	32
Lilium maritimum	8601	17	0	1	18
Lilium occidentale	2930	7	0	1	12
Lilium pardalinum subsp. pardalinum	233304	42	1	1	14
Lilium pardalinum subsp. pitkinense	1023	0	0	0	0
Lilium pardalinum subsp. shastense	31575	20	0	1	41
Lilium pardalinum subsp. vollmeri	23422	3	0	1	30
Lilium pardalinum subsp. wigginsii	21385	0	0	0	0
Lilium parryi	7343	36	0	1	20
Lilium parvum	22874	52	1	1	47
Lilium rubescens	58538	8	0	1	37
Lilium washingtonianum subsp. washingtonianum	39311	24	0	1	5
Limnanthes alba subsp. alba	105034	51	1	1	29
Limnanthes alba subsp. versicolor	33418	37	0	1	18
Limnanthes bakeri	9847	6	0	1	54
Limnanthes douglasii subsp. nivea	56966	46	1	1	18
Limnanthes douglasii subsp. rosea	51524	112	1	1	20
Limnanthes douglasii subsp. sulphurea	6673	3	0	1	22
Limnanthes floccosa subsp. californica	14234	35	0	1	49
Limnanthes floccosa subsp. floccosa	8523	26	0	1	40
Limnanthes gracilis	3785	0	0	0	0
Limnanthes gracilis subsp. parishii	6699	18	0	1	48
Limnanthes montana	12686	26	0	1	35
Limnanthes striata	16391	44	1	1	26
Limnanthes vinculans	5051	13	0	1	26
Linanthus acicularis	33146	44	1	1	13
Linanthus ambiguus	16201	56	1	1	26
Linanthus androsaceus	37758	154	1	1	41
Linanthus bellus	8023	12	0	1	37
Linanthus bicolor	94646	173	1	1	23
Linanthus ciliatus	267549	264	1	1	18
Linanthus concinnus	627	17	0	1	43
Linanthus dianthiflorus	27443	123	1	1	10
Linanthus filipes	57982	111	1	1	37
Linanthus floribundus subsp. hallii	3737	2	0	1	21
Linanthus grandiflorus	18411	30	0	1	27
Linanthus jamauensis	8304	0	0	0	0
Linanthus killipii	1005	11	0	1	20
Linanthus laxus	10408	0	0	0	0
Linanthus montanus	12321	76	1	1	39
Linanthus nudatus	4619	14	0	1	25
Linanthus nuttallii subsp. howellii	1364	1	0	0	46
Linanthus oblanceolatus	2762	21	0	1	14
Linanthus orcuttii	5263	26	0	1	52
Linanthus parviflorus	200647	247	1	1	9
Linanthus pygmaeus subsp. continentalis	150934	15	0	1	12
Linanthus pygmaeus subsp. pygmaeus	8265	2	0	1	8
Linanthus rattanii	836	4	0	1	17
Linanthus serrulatus	5241	13	0	1	43
Lithocarpus densiflorus var. densiflorus	153559	6	0	1	21
Lithocarpus densiflorus var. echinoides	77937	45	1	1	44
Lithophragma affine	144791	176	1	1	19
Lithophragma bolanderi	70493	140	1	1	1
Lithophragma campanulatum	111498	21	0	1	26
Lithophragma cymbalaria	42558	42	1	1	19
Lithophragma heterophyllum	69956	92	1	1	22
Lithophragma maximum	523	0	0	0	0
Lithophragma parviflorum var. trifoliatum	14157	18	0	1	41
Lobelia dunnii var. dunnii	9421	0	0	0	0
Lobelia dunnii var. serrata	39761	18	0	1	15
Loeflingia squarrosa var. squarrosa	87559	26	0	1	22
Lomatium caruifolium var. caruifolium	47703	56	1	1	42
Lomatium caruifolium var. denticulatum	18234	42	1	1	45
Lomatium ciliolatum var. ciliolatum	3342	14	0	1	37
Lomatium ciliolatum var. hooveri	6073	6	0	1	37
Lomatium congdonii	5047	13	0	1	29
Lomatium cookii	3874	0	0	0	0
Lomatium dasycarpum subsp. dasycarpum	86470	173	1	1	48
Lomatium dasycarpum subsp. tomentosum	86200	33	0	1	44
Lomatium engelmannii	11078	8	0	1	38
Lomatium howellii	16626	13	0	1	26
Lomatium lucidum	12681	94	1	1	29
Lomatium margitum var. margitum	26546	22	0	1	33
Lomatium margitum var. purpureum	20447	13	0	1	5
Lomatium parvifolium	8667	13	0	1	2
Lomatium repostum	24937	16	0	1	3
Lomatium shevockii	1459	3	0	1	20
Lomatium stebbinsii	7596	5	0	1	34
Lomatium torreyi	32784	37	0	1	17
Lomatium tracyi	38444	17	0	1	4
Lonicera subspicata var. denudata	82380	183	1	1	39
Lonicera subspicata var. subspicata	5170	11	0	1	2
Lotus argophyllus var. adsurgens	459	2	0	1	8
Lotus argophyllus var. argenteus	1166	18	0	1	15
Lotus argophyllus var. argophyllus	61257	124	1	1	6
Lotus argophyllus var. fremontii	5930	27	0	1	53
Lotus argophyllus var. niveus	1036	1	0	0	42
Lotus benthamii	10913	8	0	1	25
Lotus crassifolius var. otayensis	1232	13	0	1	39
Lotus dendroideus var. dendroideus	1166	9	0	1	20
Lotus dendroideus var. traskiae	1166	7	0	1	30
Lotus dendroideus var. veatchii	1166	0	0	0	0
Lotus formosissimus	41365	63	1	1	1
Lotus grandiflorus var. grandiflorus	83437	60	1	1	20
Lotus grandiflorus var. macranthus	27819	21	0	1	13
Lotus hamatus	39273	175	1	1	26
Lotus heermannii var. orbicularis	18658	7	0	1	49
Lotus incanus	14817	21	0	1	4
Lotus junceus var. biolettii	28241	21	0	1	39
Lotus junceus var. junceus	15096	2	0	1	13
Lotus nevadensis var. davidsonii	8851	18	0	1	44
Lotus nuttallianus	5619	17	0	1	34
Lotus oblongifolius var. cupreus	1183	12	0	1	20
Lotus procumbens var. jepsonii	1696	8	0	1	18
Lotus rubriflorus	6131	4	0	1	36
Lotus stipularis var. ottleyi	26060	27	0	1	33
Lotus stipularis var. stipularis	50349	26	0	1	2
Lotus yollabolliensis	865	1	0	0	28
Lupinus affinis	32239	33	0	1	42
Lupinus albifrons var. abramsii	6248	0	0	0	0
Lupinus albifrons var. albifrons	102349	75	1	1	28
Lupinus albifrons var. collinus	117438	48	1	1	7
Lupinus albifrons var. douglasii	13297	62	1	1	26
Lupinus andersonii var. sublinearis	994	0	0	0	0
Lupinus antoninus	140	2	0	1	46
Lupinus apertus	15278	26	0	1	26
Lupinus arboreus	6673	120	1	1	24
Lupinus benthamii	95638	85	1	1	34
Lupinus cervinus	6593	1	0	0	38
Lupinus chamissonis	10688	49	1	1	1
Lupinus citrinus var. citrinus	3324	11	0	1	34
Lupinus citrinus var. deflexus	2004	7	0	1	15
Lupinus constancei	1633	1	0	0	45
Lupinus covillei	7660	30	0	1	48
Lupinus croceus	30598	12	0	1	31
Lupinus dalesiae	17187	38	0	1	41
Lupinus elatus	8804	24	0	1	12
Lupinus elmeri	1633	3	0	1	9
Lupinus excubitus var. austromontanus	5269	67	1	1	33
Lupinus excubitus var. hallii	11806	41	0	1	30
Lupinus excubitus var. johnstonii	2196	8	0	1	43
Lupinus formosus var. formosus	267549	52	1	1	3
Lupinus formosus var. robustus	127255	46	1	1	36
Lupinus fulcratus	31487	27	0	1	12
Lupinus gracilentus	3900	2	0	1	41
Lupinus grayi	46228	53	1	1	14
Lupinus hirsutissimus	87676	202	1	1	20
Lupinus hyacinthinus	1393	12	0	1	41
Lupinus lapidicola	5051	6	0	1	2
Lupinus latifolius var. dudleyi	7754	1	0	0	28
Lupinus latifolius var. parishii	51349	26	0	1	4
Lupinus lepidus	10772	0	0	0	0
Lupinus lepidus var. culbertsonii	2437	12	0	1	38
Lupinus longifolius	17233	41	0	1	25
Lupinus ludovicianus	8108	2	0	1	13
Lupinus luteolus	90818	38	0	1	12
Lupinus microcarpus var. densiflorus	149720	279	1	1	34
Lupinus nipomensis	5047	1	0	0	38
Lupinus obtusilobus	1914	18	0	1	47
Lupinus onustus	38055	15	0	1	15
Lupinus peirsonii	1498	8	0	1	13
Lupinus sericatus	3662	13	0	1	16
Lupinus spectabilis	3974	7	0	1	28
Lupinus stiversii	63555	72	1	1	7
Lupinus succulentus	158529	251	1	1	39
Lupinus tidestromii	6673	5	0	1	28
Lupinus tracyi	4704	4	0	1	25
Lupinus truncatus	74607	251	1	1	14
Lupinus variicolor	10286	9	0	1	36
Luzula orestera	6882	16	0	1	39
Luzula subcongesta	21690	24	0	1	45
Lycium brevipes var. hassei	459	4	0	1	6
Lycium verrucosum	569	0	0	0	0
Lyonothamnus floribundus subsp. aspleniifolius	1118	11	0	1	40
Lyonothamnus floribundus subsp. floribundus	504	57	1	1	40
Machaeranthera asteroides var. lagunensis	14164	2	0	1	43
Machaeranthera canescens var. ziegleri	1398	0	0	0	0
Madia anomala	38599	11	0	1	36
Madia bolanderi	58701	17	0	1	7
Madia doris-nilesiae	10136	0	0	0	0
Madia elegans subsp. wheeleri	16296	16	0	1	39
Madia hallii	2310	0	0	0	0
Madia nutans	33110	2	0	1	24
Madia radiata	58040	38	0	1	21
Madia rammii	12965	13	0	1	44
Madia subspicata	11670	21	0	1	23
Madia yosemita	27574	2	0	1	45
Malacothamnus abbottii	9329	2	0	1	10
Malacothamnus aboriginum	17460	24	0	1	44
Malacothamnus clementinus	192	18	0	1	3
Malacothamnus davidsonii	13518	24	0	1	47
Malacothamnus densiflorus	23159	56	1	1	22
Malacothamnus jonesii	10254	22	0	1	43
Malacothamnus marrubioides	15216	21	0	1	8
Malacothamnus palmeri	17741	2	0	1	14
Malacothrix floccifera	153464	160	1	1	38
Malacothrix foliosa	846	11	0	1	24
Malacothrix inca	15080	57	1	1	2
Malacothrix indecora	291	3	0	1	24
Malacothrix phaeocarpa	30475	5	0	1	45
Malacothrix saxatilis var. arachnoidea	12353	2	0	1	5
Malacothrix saxatilis var. commutata	21581	11	0	1	10
Malacothrix saxatilis var. implicata	1166	46	1	1	42
Malacothrix saxatilis var. saxatilis	6453	7	0	1	31
Malacothrix saxatilis var. tenuifolia	23413	40	0	1	11
Malacothrix squalida	477	6	0	1	24
Malosma lauri	38477	120	1	1	34
Marah horridus	8969	19	0	1	19
Marah macrocarpus var. major	1249	4	0	1	1
Marah watsonii	40903	46	1	1	16
Marina orcuttii var. orcuttii	3821	0	0	0	0
Meconella californica	38107	64	1	1	19
Meconella denticulata	61204	44	1	1	11
Melica californica	128083	218	1	1	24
Melica torreyana	105173	144	1	1	49
Mentzelia crocea	11869	7	0	1	24
Mentzelia gracilenta	28665	15	0	1	41
Mentzelia lindleyi	56870	45	1	1	10
Mentzelia pectinata	17790	15	0	1	15
Micropus amphibolus	51559	23	0	1	41
Micropus californicus var. californicus	233304	239	1	1	42
Micropus californicus var. subvestitus	31563	5	0	1	10
Microseris acumita	88298	43	1	1	39
Microseris campestris	68355	29	0	1	9
Microseris douglasii subsp. douglasii	151245	139	1	1	39
Microseris douglasii subsp. platycarpha	12686	61	1	1	47
Microseris douglasii subsp. tenella	106098	46	1	1	11
Microseris elegans	135994	22	0	1	34
Microseris laciniata subsp. leptosepala	55620	1	0	0	13
Microseris laciniata subsp. siskiyouensis	19074	8	0	1	7
Microseris paludosa	10429	5	0	1	41
Microseris sylvatica	78684	34	0	1	42
Mimulus angustatus	44572	41	0	1	24
Mimulus bicolor	78911	136	1	1	22
Mimulus bolanderi	93667	91	1	1	24
Mimulus brevipes	46595	236	1	1	13
Mimulus clevelandii	4035	52	1	1	5
Mimulus congdonii	77212	47	1	1	49
Mimulus constrictus	12475	35	0	1	42
Mimulus exiguus	1756	16	0	1	2
Mimulus filicaulis	2218	24	0	1	16
Mimulus glaucescens	9476	76	1	1	41
Mimulus gracilipes	3668	7	0	1	9
Mimulus inconspicuus	22918	29	0	1	33
Mimulus johnstonii	2942	24	0	1	22
Mimulus kelloggii	86092	108	1	1	43
Mimulus laciniatus	34856	42	1	1	5
Mimulus latidens	125831	42	1	1	12
Mimulus layneae	114550	162	1	1	37
Mimulus norrisii	4087	15	0	1	33
Mimulus nudatus	6650	24	0	1	41
Mimulus pictus	6149	8	0	1	28
Mimulus primuloides subsp. linearifolius	18057	5	0	1	18
Mimulus pulchellus	8270	30	0	1	22
Mimulus purpureus	1301	17	0	1	3
Mimulus rattanii	45709	27	0	1	41
Mimulus torreyi	44905	180	1	1	12
Mimulus traskiae	569	0	0	0	0
Mimulus viscidus	20423	10	0	1	44
Mimulus whitneyi	6075	64	1	1	15
Minuartia californica	155830	92	1	1	1
Minuartia decumbens	797	0	0	0	0
Minuartia howellii	12603	6	0	1	30
Minuartia rosei	15215	5	0	1	30
Minuartia stolonifera	2912	5	0	1	22
Mirabilis greenei	17467	6	0	1	42
Monardella antonina subsp. antonina	11070	3	0	1	21
Monardella antonina subsp. benitensis	4983	4	0	1	4
Monardella australis	4070	12	0	1	34
Monardella beneolens	3760	7	0	1	42
Monardella breweri	37762	3	0	1	44
Monardella candicans	14357	18	0	1	3
Monardella cinerea	711	15	0	1	5
Monardella crispa	5047	21	0	1	37
Monardella douglasii subsp. douglasii	32916	20	0	1	40
Monardella douglasii subsp. venosa	21460	8	0	1	3
Monardella follettii	12876	16	0	1	4
Monardella frutescens	6226	9	0	1	29
Monardella hypoleuca subsp. hypoleuca	43463	2	0	1	23
Monardella lanceolata	150763	165	1	1	24
Monardella leucocephala	22858	21	0	1	20
Monardella linoides subsp. oblonga	4131	3	0	1	25
Monardella linoides subsp. stricta	2067	11	0	1	7
Monardella linoides subsp. viminea	10932	6	0	1	45
Monardella macrantha subsp. hallii	10121	14	0	1	52
Monardella macrantha subsp. macrantha	26402	9	0	1	16
Monardella nana subsp. arida	3973	6	0	1	38
Monardella nana subsp. leptosiphon	2478	11	0	1	35
Monardella nana subsp. tenuiflora	4819	8	0	1	20
Monardella palmeri	10805	5	0	1	28
Monardella pringlei	2642	0	0	0	0
Monardella purpurea	50492	25	0	1	34
Monardella sheltonii	49407	115	1	1	49
Monardella siskiyouensis	6541	0	0	0	0
Monardella stebbinsii	827	3	0	1	32
Monardella undulata	10429	38	0	1	24
Monardella villosa subsp. franciscana	14773	15	0	1	25
Monardella villosa subsp. globosa	15709	10	0	1	12
Monardella villosa subsp. obispoensis	20399	15	0	1	37
Monardella villosa subsp. villosa	92080	83	1	1	30
Monardella viridis subsp. saxicola	1924	8	0	1	23
Monardella viridis subsp. viridis	7370	8	0	1	34
Monolopia gracilens	30160	32	0	1	7
Monolopia major	97281	72	1	1	53
Monolopia stricta	55652	56	1	1	22
Mucronea californica	68205	37	0	1	53
Muhlenbergia californica	14632	35	0	1	1
Muhlenbergia jonesii	33113	7	0	1	16
Muilla clevelandii	4015	27	0	1	10
Myrica hartwegii	19237	30	0	1	33
Narthecium californicum	58540	35	0	1	37
Nassella cernua	71730	139	1	1	23
Nassella lepida	135094	176	1	1	41
Nassella pulchra	161738	191	1	1	46
Navarretia atractyloides	87466	155	1	1	40
Navarretia cotulifolia	16483	50	1	1	1
Navarretia eriocephala	21460	25	0	1	37
Navarretia filicaulis	15219	67	1	1	4
Navarretia fossalis	56296	47	1	1	1
Navarretia hamata subsp. hamata	14316	18	0	1	30
Navarretia hamata subsp. leptantha	22302	28	0	1	9
Navarretia hamata subsp. parviloba	20613	15	0	1	5
Navarretia heterodoxa	7577	23	0	1	42
Navarretia jaredii	23178	50	1	1	4
Navarretia jepsonii	4820	29	0	1	42
Navarretia leucocephala subsp. bakeri	24871	29	0	1	21
Navarretia leucocephala subsp. pauciflora	3864	15	0	1	17
Navarretia leucocephala subsp. plieantha	5073	10	0	1	30
Navarretia myersii	36426	5	0	1	30
Navarretia nigelliformis subsp. nigelliformis	82673	11	0	1	44
Navarretia nigelliformis subsp. radians	7725	17	0	1	37
Navarretia peninsularis	8615	15	0	1	15
Navarretia prolifera subsp. lutea	2023	28	0	1	47
Navarretia prolifera subsp. prolifera	11735	2	0	1	39
Navarretia prostrata	63587	19	0	1	10
Navarretia rosulata	12594	3	0	1	11
Navarretia setiloba	3581	5	0	1	27
Navarretia subuligera	28122	11	0	1	18
Navarretia viscidula	46570	99	1	1	12
Nemacladus montanus	12829	13	0	1	4
Nemacladus secundiflorus	23263	3	0	1	48
Nemacladus twisselmannii	773	1	0	0	27
Nemophila heterophylla	212818	264	1	1	20
Nemophila maculata	74073	85	1	1	45
Nemophila parviflora var. quercifolia	15385	9	0	1	31
Nemophila pulchella var. fremontii	39725	8	0	1	29
Nemophila pulchella var. gracilis	8651	17	0	1	3
Nemophila pulchella var. pulchella	58681	7	0	1	38
Neostapfia colusana	48749	43	1	1	4
Neviusia cliftonii	2084	17	0	1	35
Nolina interrata	13291	30	0	1	45
Odontostomum hartwegii	16742	48	1	1	22
Oenothera deltoides subsp. howellii	5047	12	0	1	39
Oenothera elata subsp. hookeri	20547	35	0	1	10
Oenothera wigginsii	7696	0	0	0	0
Oenothera wolfii	2994	11	0	1	14
Ophiocephalus angustifolius	9344	0	0	0	0
Opuntia basilaris var. brachyclada	1833	10	0	1	42
Opuntia basilaris var. treleasei	9368	4	0	1	9
Opuntia parryi	47380	19	0	1	38
Opuntia prolifera	13015	10	0	1	14
Opuntia rosarica	7434	0	0	0	0
Opuntia X-occidentalis	10697	0	0	0	0
Opuntia X-vaseyi	3955	0	0	0	0
Orcuttia californica	31152	25	0	1	47
Orcuttia inaequalis	33175	45	1	1	29
Orcuttia pilosa	48749	28	0	1	40
Orcuttia tenuis	15058	16	0	1	34
Orcuttia viscida	14234	26	0	1	45
Oreo clementis	6436	31	0	1	24
Oreo purpurascens	824	29	0	1	8
Oreo vestita	278	25	0	1	39
Ornithostaphylos oppositifolia	10856	10	0	1	45
Orobanche bulbosa	112369	70	1	1	29
Orobanche californica subsp. californica	8601	1	0	0	16
Orobanche californica subsp. grandis	18719	4	0	1	20
Orobanche californica subsp. jepsonii	186783	5	0	1	38
Orobanche parishii subsp. brachyloba	15080	8	0	1	37
Orobanche valida subsp. howellii	14993	6	0	1	40
Orobanche valida subsp. valida	3118	6	0	1	17
Orobanche vallicola	86581	14	0	1	41
Orochaectis thysanocarpha	5166	41	0	1	9
Orthocarpus cuspidatus subsp. cuspidatus	53847	3	0	1	19
Orthocarpus pachystachyus	5361	1	0	0	12
Osmadenia tenella	26956	74	1	1	10
Oxalis albicans subsp. californica	22302	66	1	1	4
Oxalis albicans subsp. pilosa	22499	38	0	1	34
Oxytheca caryophylloides	9783	18	0	1	30
Oxytheca emarginata	2896	8	0	1	45
Oxytheca parishii var. abramsii	764	0	0	0	0
Oxytheca parishii var. cienegensis	473	14	0	1	22
Oxytheca parishii var. goodmaniana	1390	25	0	1	2
Oxytheca parishii var. parishii	1249	13	0	1	22
Paeonia californica	49271	168	1	1	35
Papaver californicum	55707	67	1	1	16
Paronychia ahartii	18554	21	0	1	10
Parvisedum congdonii	29300	18	0	1	28
Parvisedum leiocarpum	2310	9	0	1	38
Parvisedum pentandrum	34295	23	0	1	16
Parvisedum pumilum	97607	115	1	1	17
Pedicularis densiflora	184964	196	1	1	45
Pedicularis dudleyi	14729	4	0	1	27
Pedicularis howellii	4296	4	0	1	42
Pediomelum californicum	12050	29	0	1	24
Pelargonium X-domesticum	14044	0	0	0	0
Pelargonium X-hortorum	8382	0	0	0	0
Pellaea andromedifolia	171013	266	1	1	36
Penstemon azureus var. angustissimus	9618	45	1	1	6
Penstemon azureus var. azureus	90340	56	1	1	7
Penstemon caesius	7273	44	1	1	4
Penstemon clevelandii var. connatus	7518	5	0	1	39
Penstemon deustus var. suffrutescens	59025	23	0	1	51
Penstemon filiformis	1073	4	0	1	40
Penstemon grinnellii var. grinnellii	13048	6	0	1	40
Penstemon grinnellii var. scrophularioides	34759	41	0	1	37
Penstemon heterodoxus var. cephalophorus	4629	30	0	1	32
Penstemon heterodoxus var. shastensis	10017	17	0	1	53
Penstemon heterophyllus var. australis	68933	35	0	1	4
Penstemon heterophyllus var. heterophyllus	96760	52	1	1	20
Penstemon heterophyllus var. purdyi	81708	79	1	1	42
Penstemon laetus var. laetus	55756	58	1	1	47
Penstemon laetus var. leptosepalus	25465	64	1	1	10
Penstemon neotericus	30629	43	1	1	3
Penstemon newberryi var. berryi	4061	11	0	1	32
Penstemon newberryi var. sonomensis	10245	6	0	1	10
Penstemon parvulus	30508	22	0	1	37
Penstemon personatus	6120	22	0	1	24
Penstemon purpusii	6484	32	0	1	14
Penstemon rattanii var. kleei	4023	8	0	1	48
Penstemon spectabilis ssp. subinteger	13403	0	0	0	0
Penstemon spectabilis var. subviscosus	10576	5	0	1	20
Penstemon tracyi	644	1	0	0	43
Pentachaeta alsinoides	30175	27	0	1	18
Pentachaeta aurea	13369	71	1	1	11
Pentachaeta bellidiflora	6863	10	0	1	24
Pentachaeta exilis subsp. aeolica	17466	14	0	1	11
Pentachaeta exilis subsp. exilis	108381	29	0	1	46
Pentachaeta fragilis	83572	10	0	1	10
Pentachaeta lyonii	6167	1	0	0	8
Pentagramma pallida	31338	33	0	1	19
Pentagramma triangularis subsp. viscosa	23988	51	1	1	30
Perideridia bacigalupii	8079	41	0	1	27
Perideridia bolanderi subsp. involucrata	6347	20	0	1	30
Perideridia californica	29678	20	0	1	26
Perideridia gairdneri subsp. gairdneri	18440	22	0	1	14
Perideridia howellii	65545	21	0	1	34
Perideridia kelloggii	37832	83	1	1	31
Perideridia leptocarpa	14437	2	0	1	18
Perideridia pringlei	28870	21	0	1	16
Petrophyton caespitosum subsp. acuminatum	2430	1	0	0	6
Phacelia argentea	2930	10	0	1	7
Phacelia bolanderi	64809	29	0	1	17
Phacelia brachyloba	66127	182	1	1	31
Phacelia breweri	16721	75	1	1	4
Phacelia californica	34253	91	1	1	44
Phacelia cicutaria var. cicutaria	22149	32	0	1	20
Phacelia cicutaria var. hubbyi	16828	25	0	1	36
Phacelia congdonii	15685	12	0	1	41
Phacelia cookei	4180	1	0	0	37
Phacelia corymbosa	73871	52	1	1	3
Phacelia dalesiana	4217	4	0	1	31
Phacelia davidsonii	36091	68	1	1	45
Phacelia divaricata	67853	64	1	1	43
Phacelia egena	227996	128	1	1	42
Phacelia eisenii	38065	32	0	1	13
Phacelia exilis	16119	11	0	1	41
Phacelia grandiflora	30151	82	1	1	26
Phacelia greenei	12611	9	0	1	1
Phacelia grisea	17009	10	0	1	13
Phacelia hirtuosa	10408	0	0	0	0
Phacelia humilis var. dudleyi	11844	7	0	1	30
Phacelia imbricata subsp. imbricata	199963	63	1	1	21
Phacelia imbricata subsp. patula	18799	33	0	1	27
Phacelia insularis var. continentis	1626	13	0	1	18
Phacelia insularis var. insularis	291	6	0	1	18
Phacelia leonis	8466	9	0	1	20
Phacelia lyonii	569	18	0	1	17
Phacelia malvifolia	46334	28	0	1	17
Phacelia marcescens	19555	10	0	1	42
Phacelia mohavensis	2469	33	0	1	18
Phacelia nemoralis subsp. nemoralis	36914	30	0	1	30
Phacelia orogenes	3896	19	0	1	38
Phacelia phacelioides	8783	21	0	1	46
Phacelia platyloba	5047	20	0	1	30
Phacelia pringlei	6193	6	0	1	28
Phacelia quickii	24569	24	0	1	14
Phacelia racemosa	22057	33	0	1	14
Phacelia ramosissima var. austrolitoralis	14621	19	0	1	40
Phacelia ramosissima var. montereyensis	6964	9	0	1	38
Phacelia rattanii	73888	30	0	1	19
Phacelia stebbinsii	7082	14	0	1	26
Phacelia stellaris	14709	11	0	1	38
Phacelia suaveolens var. keckii	3380	0	0	0	0
Phacelia suaveolens var. suaveolens	25683	1	0	0	39
Phacelia umbrosa	11595	2	0	1	8
Phacelia vallicola	48051	22	0	1	34
Phacelia viscida	43869	91	1	1	12
Phalacroseris bolanderi	13396	21	0	1	32
Phalaris californica	50915	22	0	1	26
Phalaris lemmonii	113624	98	1	1	44
Phlox dispersa	423	13	0	1	6
Phlox dolichantha	826	19	0	1	31
Phlox hirsuta	3640	2	0	1	11
Phlox speciosa subsp. occidentalis	101883	70	1	1	7
Pholistoma auritum var. auritum	140403	37	0	1	23
Phoradendron libocedri	42348	23	0	1	44
Phyllodoce breweri	44469	92	1	1	10
Picea breweria	27530	9	0	1	7
Pickeringia montana var. montana	58816	81	1	1	42
Pickeringia montana var. tomentosa	24607	36	0	1	44
Pinguicula vulgaris subsp. macroceras	7872	6	0	1	33
Pinus balfouria subsp. austri	3229	2	0	1	45
Pinus balfouria subsp. balfouria	649	0	0	0	0
Pinus contorta subsp. bolanderi	2811	22	0	1	38
Pinus coulteri	83050	82	1	1	13
Pinus muricata	18450	70	1	1	46
Pinus quadrifolia	10717	17	0	1	15
Pinus torreya	6275	22	0	1	15
Piperia cooperi	36236	32	0	1	38
Piperia michaelii	44975	18	0	1	37
Piperia yadonii	6226	0	0	0	0
Plagiobothrys austie	66850	0	0	0	0
Plagiobothrys chorisianus var. chorisianus	6409	9	0	1	28
Plagiobothrys chorisianus var. hickmanii	5047	2	0	1	15
Plagiobothrys collinus var. gracilis	6644	51	1	1	1
Plagiobothrys distantiflorus	5745	15	0	1	47
Plagiobothrys glaber	6409	3	0	1	8
Plagiobothrys glyptocarpus var. glyptocarpus	33416	12	0	1	36
Plagiobothrys glyptocarpus var. modestus	5982	4	0	1	49
Plagiobothrys greenei	113333	60	1	1	19
Plagiobothrys humistratus	48749	10	0	1	36
Plagiobothrys hystriculus	14234	5	0	1	38
Plagiobothrys infectivus	5791	18	0	1	31
Plagiobothrys lithocaryus	5257	3	0	1	47
Plagiobothrys mollis var. vestitus	1362	0	0	0	0
Plagiobothrys reticulatus var. reticulatus	15954	5	0	1	50
Plagiobothrys reticulatus var. rossianorum	15954	4	0	1	35
Plagiobothrys scriptus	2083	25	0	1	51
Plagiobothrys shastensis	65883	41	0	1	32
Plagiobothrys stipitatus var. stipitatus	137667	39	0	1	27
[truncated: 389 more rows]
